# Supplementary material for: Cross-species blood transcriptional correlates of BCG-mediated protection against tuberculosis include innate and adaptive immune processes
Source: JCI Insight. 2025 Nov 11;10(24):e194450. doi: 10.1172/jci.insight.194450 (PMC12890509; doi:10.1172/jci.insight.194450)
Supplement: Supplemental table 7 [file jciinsight-10-194450-s152.xlsx]

## Sheet: Sheet 1
gene.name	PC1	PC2	PC3	PC4	PC5	PC6	PC7	PC8	PC9	PC10	PC11	PC12	PC13	PC14	PC15
GNAI3	0.0165007	0.00984064	0.00230094	0.00509873	0.00435238	-0.00149763	0.0111875	-0.00289073	0.00446328	0.0070252	0.00450669	-0.00268213	0.00297481	0.00133784	-0.00133991
CDC45	0.00581061	-0.0111776	-0.00384447	0.0261993	0.00718461	0.00129442	-0.0117057	0.00823124	0.0102307	0.00975918	-0.0172407	0.0124488	-0.000878247	-0.0160939	-0.00772316
SCML2	0.00144809	0.0028418	0.00650988	-0.0126339	-0.0114372	-0.00167961	0.013003	0.0115716	-0.00428597	0.001875	-0.00787983	-0.00411965	-0.0106908	0.0156979	-0.0048974
NARF	-0.00564578	-0.0138097	-0.0138882	0.00649069	0.011961	0.00696642	-0.00121684	0.0027708	0.00941363	-0.0168728	-0.00155395	0.00362178	-0.031345	-0.014084	-0.00123434
CAV2	0.00166029	0.0118739	-0.00109789	-0.0143419	0.0107323	0.00623568	-0.0241089	-0.00127196	0.0129087	-0.00411105	-0.00911384	-0.0032584	0.0163313	0.0184247	-0.0137413
KLF6	0.000120313	0.00869811	0.00310075	-0.00114252	-0.00203304	-0.0232381	0.0218684	0.00884143	-0.0164754	-0.00790867	-0.0158619	-0.0148341	-0.00117596	-0.00189747	-0.00500654
SCMH1	-0.0111906	-0.00794439	-0.000751692	-0.0106436	-0.00812307	-0.0123826	-0.00761771	0.00921942	-0.0130557	0.013217	-0.0103542	0.00379679	-0.0148898	-0.00377645	0.00495988
COX5A	0.0179676	-0.000253356	-0.00443207	0.00217052	0.00436505	-0.00160681	0.000520768	0.00287918	0.00390057	0.00932511	-0.00405772	-0.00373126	0.00320517	0.000648213	0.0093982
NGFR	0.0041602	0.000676054	-0.00517985	0.0241527	0.00568373	0.000135103	-0.000342104	-0.0094088	0.00658874	0.028388	0.00605714	-0.00524554	0.0033835	0.00351225	0.000607989
FER	-0.00568835	0.0212274	0.0105656	-0.00645611	-0.00708355	0.00722676	-0.0130991	0.00869689	-0.00341117	-0.00644947	0.00446803	-0.00664116	-0.000972659	0.00473338	-0.00463859
XPO6	0.00098414	-0.0107985	-0.00606675	0.00636865	-0.0105396	-0.0121603	0.0249563	-0.022419	-0.0201968	0.0101559	-0.0283867	0.00161934	0.00263393	-0.00963479	0.00202586
TFE3	-1.08845e-05	0.0179108	-0.0127759	0.00762964	-0.0107233	-0.0238402	0.00659344	0.00413953	0.000907455	-0.00976158	-0.0142905	-0.0123085	0.0020957	-0.0122863	0.00197171
AXIN2	0.000501645	-0.010014	0.0104921	-0.0186052	-0.0213881	-0.000729158	0.0132491	-0.00646401	0.0114575	0.0102887	-0.0038283	-0.00636909	0.00347312	-0.00853903	0.00514503
BRAT1	-0.0130351	-0.000970567	-0.0198568	-0.00200478	0.00330539	0.00733941	0.00954449	-0.0109093	-0.00257546	-0.000987391	0.000959668	0.00368425	0.00475933	-0.0107919	0.000832228
GNA12	0.0109382	0.00433365	-0.010755	-0.0189281	0.0088166	-0.00603186	-0.00690456	-0.010056	-0.0100842	-0.000720836	0.00637533	0.0116489	0.00534509	0.0063857	0.00772783
PIH1D2	0.00983118	0.0041229	0.0177668	2.83103e-08	-0.00121001	-0.00465742	0.0167143	-0.0126572	-0.00633105	-0.0140164	-0.02293	-0.00810602	-0.00281801	0.00848035	-0.00291474
DLAT	0.0159	-0.00336834	0.0123794	0.00378167	0.0013138	-0.00172801	-0.000191723	0.00172698	-0.00712458	-0.00127209	-0.00977663	7.9045e-05	0.000920902	0.00531643	5.72076e-06
SDHD	0.0177794	0.00416174	0.0012057	-0.00274257	0.000342636	0.00676069	0.00999051	-0.00405178	0.00507064	0.00279771	0.000840706	-0.00037475	0.00313594	0.00603175	0.00681929
GPR107	-0.0120289	0.00656243	0.00790544	0.0122513	0.00310486	-0.0170193	0.00413816	0.000731428	-0.000179624	-0.000919253	0.0157542	0.0211999	0.00689264	0.00126122	0.0128547
TSPAN32	-0.0142732	-0.0049887	-0.00794852	-9.98854e-05	0.00833714	-0.00107811	0.00682288	-0.00675119	0.00416714	-0.0286154	0.00129729	-0.0064507	0.0171731	0.0131157	-0.000778288
GMPR	0.00968562	0.00968919	-0.008016	-0.00020938	0.0101025	-0.000555527	-0.00980493	-0.0266913	-0.00107928	-0.000402247	-0.000418005	-0.0324148	-0.0143419	0.0237744	0.00715792
TRIM25	-0.0029245	0.0073311	-0.000926533	0.0240058	-0.00788213	-0.00340157	0.0117964	0.00286193	-0.0210689	0.0200451	-0.0180883	-0.0130277	0.00409698	0.00717506	-0.0261474
DGKE	-0.014445	-4.46235e-05	0.0106427	-0.00279541	0.0079512	0.00673599	0.00689855	0.00134599	0.00802136	-0.0062729	-0.0138069	-0.0128598	-0.00514583	0.00351842	-0.0178317
SCPEP1	0.00922077	0.0193896	-0.00534251	-0.00310418	-0.00619289	-0.00933094	0.0155822	0.00281485	0.00548191	-0.0132961	-0.00426244	0.000651869	-0.00109815	-0.000512282	0.0100604
MNT	-0.0115816	0.00453329	-0.00259575	-0.00328403	-0.00801756	-0.0269144	0.0161072	-0.0117448	-0.00425448	0.00168266	0.00958572	-0.00431794	-0.000618777	-0.00684096	0.00344256
HDDC2	0.0140629	-0.00811629	0.00680294	0.00274032	-0.000430756	0.00417254	-0.003328	0.0123193	-0.0019332	-0.00325664	-0.0151806	0.00494111	0.00331535	0.0127047	-0.0129091
CDH1	0.00341171	-0.00144463	0.0108309	-0.0128331	0.000617085	-0.00886323	0.000496034	-0.00719803	0.00662833	-0.0122505	-0.00232508	0.00922894	-0.0146143	0.00897778	0.0267145
ALOX12	0.00104521	0.0141773	-0.0090638	-0.0187707	0.00216099	-0.00070864	-0.0281966	-0.0165594	0.00747448	-0.00502083	-0.00794687	-0.0128811	0.0118046	0.00190708	-0.0145918
COMT	0.0133741	0.0052818	-0.0171435	-0.00265111	-0.00877721	-0.00301168	-0.00411744	0.00560828	0.000412448	-0.00620956	0.0111915	0.0137885	-0.000315242	-0.00187608	-0.00629696
RTCA	0.0130268	0.000681387	0.00490535	0.0146281	0.00232728	0.005689	0.00746118	0.00138444	0.000793446	-0.00389501	0.019272	-0.0125908	-0.00157499	-0.010581	0.00882389
DBT	0.00176191	0.000326907	0.0219235	0.00813018	-0.0207276	0.0146581	-0.00339693	0.00249311	-0.0113045	-0.000825487	0.0128092	-0.00412252	-0.00276992	-5.05654e-05	-0.00196725
DAZAP2	0.0160069	0.0069434	-0.000320434	-0.00459876	0.00392777	-0.0131159	0.0139818	-0.00233803	0.0100643	0.00438895	0.00185374	-0.000230655	0.00557785	0.00815714	0.00688482
MCTS1	0.00644689	-0.00381221	0.0137935	0.00892945	-0.0189825	0.0181962	0.00375924	0.0167833	0.00215936	0.00377296	-0.0104346	0.000481355	-0.0214018	0.0127464	0.000420809
TRAPPC10	-0.0112757	-0.00735967	0.00136615	0.0135717	0.0171137	-0.0111002	-0.00443117	-0.0128572	-0.00981889	-0.00528047	0.00191867	0.0161903	0.00380503	0.00452873	-0.00184892
CCM2	-0.000645506	-0.0136315	-0.0209546	0.000276638	-0.00320373	0.00459415	0.00147996	0.00180971	-0.00328619	0.00412529	0.023694	-0.010319	-0.0237314	0.00742072	0.0047579
TBRG4	0.007734	-0.0142891	-0.0162151	-0.00301881	-0.0110778	0.0132014	0.00143272	0.00258936	-0.00808202	-0.00390895	0.0115989	-0.00655977	0.00655082	-0.0203478	0.00151168
LCK	0.0120032	-0.0215132	0.00502685	-0.000472388	-0.00353593	-0.00184938	0.00314939	-0.00800003	0.00913152	-0.00243799	0.000582542	-3.51008e-05	-0.00269314	0.00421358	-0.00661638
TSSK3	-0.0163269	-0.0025682	0.00507184	-0.00400531	0.00226853	-0.00685252	0.0037477	-0.00558578	0.0114562	-0.00257147	-0.00398652	-0.00212173	0.00288652	0.00926595	0.0153935
GALNT1	0.0147651	0.0103322	0.0101709	-0.00371289	0.00520205	-0.0017214	0.0030599	-0.00401936	-0.00821374	-0.0137642	-0.00209673	0.00325535	-0.000283422	-0.00604734	0.00692625
MKRN2	-0.000401477	0.00356957	-0.00215176	-0.0101328	0.0139173	-0.00833832	0.020114	0.0127339	-0.00515825	-0.0121017	0.0201799	0.0301038	0.0198487	-0.0121391	0.00196667
RAF1	-0.00952507	0.0066217	-0.00653518	0.00618051	0.00371217	-0.012369	0.0235124	-0.00392754	-0.014224	-0.0052796	-0.00704483	0.0221923	0.0167526	-0.0112066	0.0131797
PDGFB	-0.00254677	0.00848105	-0.00432985	-0.0106433	-0.00686802	0.00457252	-0.0273769	-0.014671	0.00496982	-0.00249516	-0.00485213	0.00358471	0.0116828	0.0128459	-0.0273972
ACVRL1	0.00406267	0.0152026	-0.00469574	0.00789701	-0.00798762	-0.0023209	-0.00169786	0.000781794	0.00402077	-0.000943311	-0.00165313	-0.0159551	-0.0108187	-0.00199652	0.00134132
TAMALIN	-0.0147161	0.000105509	-0.0014554	-0.00683944	0.0165228	-0.00910792	0.00871602	-0.00131426	-0.00273723	0.00228865	-0.00254361	0.010386	-0.000686427	0.0057008	-0.00700414
ACVR1B	0.00437814	0.0159941	-0.00369712	-0.00202545	-0.0257568	-0.00212927	0.0146933	-0.0119391	0.00166702	0.00110407	0.0154274	-0.0119567	0.00355554	-0.0107055	0.0140187
TOM1L2	-0.0140106	0.00263639	-0.00552512	-0.012211	-0.0115349	0.00535893	-0.00871317	-0.0192338	-0.00278758	0.0100176	0.00806482	0.00673417	0.00679533	-0.00773914	-0.00109192
ZNF385A	0.00325912	0.0219226	-0.0109472	0.00550572	-0.012278	-0.0164192	0.00235795	0.00181035	0.00721131	-0.00286692	0.00301524	7.67103e-05	0.00483821	0.00230211	0.00338661
ITGA5	0.00279305	0.0128671	-0.00620187	-0.0013621	-0.0302075	-0.0090597	0.00639849	-0.0136717	0.00740853	-0.0194549	0.0140087	0.00741695	0.00389017	0.00192328	-0.00953534
ATP5PB	0.0182146	-0.00249982	-0.000153017	-0.00280405	0.00148153	0.00387403	8.58763e-05	0.00445354	0.00864379	0.00124739	0.00265338	0.00165761	0.00234321	0.00139308	0.0141109
HNRNPD	-0.00251455	0.000789831	0.0166891	0.00640069	0.0218519	-0.0101581	-0.0104948	0.020407	0.0196802	0.0189161	0.00935488	0.00573845	0.00662535	-0.00657373	-0.00612494
C1D	0.0114986	0.00584095	0.0144503	-0.0018405	0.0108048	0.00211183	0.0245527	-0.00506994	0.00489171	7.8003e-05	-0.00785206	-0.00480399	0.000732644	-0.00746408	-0.00796546
GM2A	0.00741144	0.00137397	-0.00423693	-0.000273977	-0.00376956	-0.00997329	-0.00980736	-0.0118117	-0.0122225	0.00842955	-0.00366904	0.00948417	-0.00928435	0.0102524	0.00769551
KRIT1	-0.0127038	0.00274834	0.00116614	0.00961092	-0.00344569	0.0143618	-0.000441022	-0.00134953	-0.00279455	-0.000679973	0.00661701	-0.0123284	-0.00887445	-0.00601913	0.0282271
CLCN4	-0.00160106	0.0035963	-0.00926703	-0.0147949	0.00689087	-0.000569288	-0.00797583	0.014046	-0.0439206	0.0111625	-0.0124932	0.00914761	-0.00627956	0.00665228	-0.00350911
SEMA4F	-0.00119813	-0.0154046	-0.00295995	-0.00770029	-0.0259388	0.00316303	0.0127839	-0.0129186	-0.0101965	0.0139449	-0.000273298	-0.00175473	-0.00996694	0.00410284	-0.0148164
HK2	0.00490543	0.0200095	-0.00558587	-0.00277379	-0.0213294	-0.002992	0.00378684	0.00307673	-0.00620979	-0.00641946	0.0083794	0.0182655	0.00765351	-0.00734316	0.0111838
MYO18A	-0.0139657	0.00404409	-0.00805545	0.0109756	-0.00337913	-0.0131365	0.00102647	0.00190848	-0.00693231	0.00518423	0.00942464	-0.0164997	0.00343216	-0.00181143	0.00548234
SEZ6	-0.0154132	0.00145788	-0.00380014	0.00475607	0.000552106	0.00151142	-0.00599904	-0.00747735	0.00531892	0.000836872	-0.00280052	0.00681166	-0.00228011	0.0141211	0.0128421
HAAO	-0.00606142	0.00484909	-0.00726158	-0.00759432	-0.0100544	0.000860195	-0.00871365	0.00804244	0.0212996	-0.0110058	-0.000830568	0.0320312	0.000907658	-0.0087789	0.0207563
CD52	0.0154402	-0.00833205	-0.00176694	-0.00459628	0.00839787	-0.00366748	-0.00518554	0.0154071	0.00571187	-0.00344273	0.0115593	-0.0063676	-0.00271754	0.0157803	0.0125629
ABHD15	-0.000943118	-0.00898702	-0.00877693	-0.00523477	0.0210759	-0.00567263	0.000610261	-0.00161674	-0.0166009	-0.039366	-0.0095257	0.0192732	0.0141072	0.0110737	0.00645687
LOXL3	0.00335179	0.01548	-0.0197638	0.00434916	-0.00173066	-0.00206774	-0.00609894	0.00869252	0.0062272	-0.0111472	-0.00580747	-0.0102269	0.0163557	-0.00437339	-0.0112409
KAT2B	-0.00601354	0.00319867	0.0112094	0.012706	0.0208793	-0.0171396	0.0019251	-0.00437994	-0.00601986	-0.00945686	-0.00928486	-0.0173666	-0.0157795	0.0217727	0.0145011
RAB5B	0.0166409	-0.000208616	0.00643657	-0.0023305	-0.00411811	-0.0136864	-0.00760204	-0.00444766	-0.00210467	-0.00134818	-0.00395983	0.0067104	0.000359244	0.0173408	0.00602662
SPG7	-0.0166103	-0.00300495	-0.00939141	-0.00167619	0.00336808	0.0108223	0.00621659	-0.00437615	0.010181	0.00249694	0.00374095	0.00157358	0.00565407	0.00723146	-0.00113159
RPL13	0.0144902	-0.00962973	-0.00241836	-0.0179796	-0.00348276	0.00135539	-0.000720261	0.00276426	0.0028912	0.00492432	0.0104042	0.0016357	-0.000376825	-0.00523322	-0.00376261
RPA1	0.0161922	-0.00994749	0.00267589	-0.00337756	0.00357435	0.000702955	-0.00909752	-0.00460531	0.00747496	0.00234783	-0.000765849	-0.0026428	0.014361	0.00249974	0.0112847
SERPINF1	-0.000266233	-0.0102847	0.00503866	-0.0139431	-0.0196604	-0.00401722	-0.00154709	0.0123243	0.0143689	-0.00500966	0.00757875	-0.00231609	0.0111926	0.00487311	-0.00834762
TUBGCP3	-0.000341002	0.01944	-0.00871822	0.00932731	-0.00628026	0.00504293	-0.00616188	0.0143185	-0.00729144	0.00890703	-0.00694516	0.0278395	0.0198095	-0.00431933	0.0068988
POLR3D	-0.0038142	-0.019107	0.0123087	-0.00328879	-0.00455244	-0.0150985	-0.000239998	0.00292207	-0.00471734	0.0219789	-0.00792	0.00335193	8.82707e-05	0.00285115	-0.0123358
TCF7	0.000604364	-0.0141809	0.0168301	-0.0133312	-0.0145959	-0.0134291	0.00355315	-0.00773277	0.0158246	0.0214945	0.00338513	0.00114684	-0.0140094	-0.00569194	-5.87177e-05
DDX3X	-0.00124925	0.0122083	0.00164526	-0.0100078	0.00911519	-0.0125196	0.0034301	-0.00302141	0.00229496	0.019636	0.00961226	0.0159094	0.0215074	-0.00952276	-0.0138026
IL12RB1	0.00769961	-0.00982697	-0.00765813	0.0243081	0.00999753	0.00550296	0.00589152	-0.013297	0.00771981	0.00390368	-0.00236729	-0.00071207	0.00257762	0.00314466	-0.00807069
KCNN3	0.000259859	0.00672977	-0.00419861	0.0149301	-0.00538671	-0.00120681	-0.00127516	0.015371	-0.0224045	-0.00683994	-0.0113102	-0.0133335	-0.000581031	-0.00911736	-0.00315613
USP32	0.000100444	0.021907	0.00908487	0.0134616	-0.00110091	-0.0131289	0.0049442	-0.00963111	-0.00440401	0.00445757	-0.00481172	-0.00459269	-0.016564	-0.00489438	0.0245828
TXNRD3	-3.30495e-05	-0.0054379	0.0109297	-0.0165255	-0.0157692	-0.00398681	0.0104234	-0.00740199	0.0130959	0.00423539	-0.00960065	0.00809995	0.00325976	0.00411164	-0.00411352
FASLG	0.00765246	-0.0028203	0.000877633	0.026108	0.0136338	0.0104658	-0.00989637	-0.00904393	-0.00187084	-0.00525605	0.0130661	-0.00371291	0.00910987	0.0118551	0.00177084
ZNF512B	-0.00986944	-0.0171238	0.00703795	-0.00946387	-0.0136736	-0.00768421	0.00816515	-0.00796134	0.0127591	0.005629	-0.00884498	-0.000822341	0.00193012	0.0107383	0.0185092
DNAJC5	0.0122033	-0.000687523	-0.01049	0.00850322	-0.0201125	-0.00235412	0.000406185	-0.0127944	-0.00721713	-0.0152186	0.00747111	0.0154369	0.0075417	-0.0096465	-0.000945445
TPD52L2	0.0142529	0.00854885	-0.010993	-0.00172269	-0.00945846	-0.00804221	0.0122085	0.00749145	0.00141233	-0.00793277	-0.00413588	0.00743715	-0.00488294	-0.00397158	-0.00853498
FMR1	-0.00108122	0.00847342	0.0207914	0.0189018	0.00331087	0.000231935	0.0151941	-0.0112603	-0.00274629	-0.00262815	-0.00757503	-0.0146899	-0.0166261	-0.00208638	-0.0103873
BCL11A	-0.00695378	0.00661098	0.00187019	-0.017448	0.00101382	0.00681744	-0.0075828	0.0152311	-0.0397983	0.0153658	-0.00315486	0.00462989	0.00393543	0.00757167	0.014567
PXMP4	0.0120398	-0.00758709	0.00562261	-0.00172649	-0.0204529	0.00217916	-0.00491572	0.00111122	0.00501735	0.0033327	-0.00392343	-0.00235284	-0.00490964	0.00671689	-0.00596026
DLG3	0.00369529	-0.0132882	0.00434047	0.0247513	0.0174766	-0.00174635	-0.00867936	-0.00449791	0.00319549	0.000288117	0.00889875	6.30927e-05	-0.00368147	0.00720804	-0.00503735
MMP11	0.00378934	-0.0121481	-0.0115968	-0.0148963	-0.00332843	0.00786956	-0.00618531	0.00410169	-0.0278687	-0.00491943	-0.00139199	-0.00199625	0.00636118	0.0016516	0.0105653
SMARCB1	-0.00132654	-0.0146895	-0.0136979	-0.0113672	0.0110602	-0.000262141	-0.00956341	0.0245471	-0.0175321	-0.000880517	-0.00950511	0.00505613	-0.00824426	-0.00609317	0.00301148
VPREB3	0.010015	-0.00382073	-0.0111406	-0.0117629	9.2669e-05	-0.00187176	0.00184426	0.00774059	-0.0352821	0.00443618	-0.0129678	-0.00625578	0.00554645	0.014351	-0.00319846
HIP1R	-0.0143679	-0.00999381	-0.00744012	-0.0101064	0.0120649	-0.000744482	0.00348419	0.00998696	-0.00990658	0.0021038	-0.00155338	-0.00121432	0.00395155	-0.00317153	0.0109581
NSUN5	0.00802451	-0.0163056	-0.013127	-0.00767239	-0.0170475	0.00391027	0.00786903	-0.00119894	-0.0148192	-0.00525763	-0.00191566	-0.0117766	0.000505097	-0.00250589	0.00820566
TOP1MT	0.00310442	-0.00213451	0.000235561	-0.0208653	-0.00482921	-0.0156096	-0.00653189	0.00732954	0.00162541	0.0142759	0.0202811	0.00445776	-0.0280779	-0.00433653	0.016043
MMP14	-0.00300833	0.0139141	-0.00673181	0.00251666	-0.0157909	-0.00905952	0.00920232	-0.00360308	0.0189161	-0.0138704	-0.0114314	0.00661445	0.00653039	-0.00377288	-0.000186605
SLC7A7	0.0106069	0.0184851	-0.0111477	0.00361871	-0.00808058	-0.00524796	0.0106629	-0.000195329	0.0107361	-0.00107796	0.000382723	0.00782735	0.0107354	0.000114233	0.00541219
OXA1L	0.0140532	-0.00518569	-0.00748862	-0.00858171	0.00261417	-0.00777609	0.000502034	0.00885986	0.00660593	-0.00768439	-0.00728944	0.0165804	0.0202386	-0.0064106	0.0199935
HEATR6	-0.00587995	0.00592883	0.00719535	-0.00555035	-0.00323008	-0.00845355	0.00819345	0.0110697	-0.00666065	-0.00784541	-0.000919185	-0.010244	0.00103619	0.00346839	0.0370648
ICAM4	0.0035399	0.0159208	-0.0124953	-0.0089325	-0.00278316	-0.0056914	0.0128043	0.00532705	-0.00136927	-0.0129286	0.0136119	-0.0121857	-0.0104548	-0.0149489	0.00583897
ILF2	0.0154601	-0.0088109	0.00206937	-0.0048551	0.0118337	-0.00535231	0.0110847	0.00688477	0.00539505	0.00802884	-0.00893045	0.00357795	0.0125429	-0.00844671	0.0135888
CHTOP	0.00161305	-0.0129466	0.011429	0.00756936	-0.00283433	0.00374385	0.00459197	0.0240145	-0.00513058	-0.00030822	0.0172495	-0.00141813	0.00678612	0.0219518	-0.0090404
SNAPIN	0.0169524	0.00155025	-0.00365204	0.00468192	-0.00149255	0.00630062	-0.00249419	0.00719557	0.00620399	0.00846645	0.00549927	-0.00192918	-0.000954504	0.0119839	0.0164371
S100A4	0.0159313	0.0097085	-0.00806145	0.000679126	-0.00271549	-0.00110761	0.0104493	-0.00386699	0.0109159	-0.00500518	0.00167095	-0.00406407	-0.00262693	0.000142978	0.0124713
S100A6	0.0156233	0.0113456	-0.00875704	-0.000695608	-0.00520857	-0.00210023	0.0113127	-0.00150183	0.00876743	-0.000444398	0.00169364	-0.00226838	-0.0023872	-0.00100729	0.00826476
SCN4A	-0.0123946	-0.00724246	-0.00386916	-0.00884339	0.00129223	0.00723739	-0.00432779	0.00205254	-0.0174852	-0.0126288	-0.0164043	0.00396157	0.00591647	0.00556869	0.0129558
ICAM2	0.0147608	0.00148991	-0.0138409	-0.00772803	-0.00701343	0.00239461	0.00787458	-0.00213278	-0.00625667	0.0108074	0.0012114	-0.0097405	0.00235102	0.0103391	-0.00224666
MAPK7	-0.00914336	0.0102116	-0.00382278	0.0166863	0.00538669	-0.0171878	0.00608985	-0.000823698	-0.0118711	-0.013288	0.01017	0.00642192	-0.00287556	0.0195546	-0.0151884
EPN2	-0.0119201	0.00114585	-0.00186999	-0.00258678	0.00624046	-0.00529475	0.00754875	-0.00250326	-0.0278456	-0.0131622	-0.00415293	-0.00412006	-0.00942217	0.00841093	0.00359229
SEC24B	-0.00547721	0.0118121	0.0129656	0.00886652	0.00834049	-0.0130441	-0.00580169	-0.00101446	0.0032839	0.0170118	0.0307104	0.0110909	0.00253418	0.00506381	0.0241859
N4BP3	-0.00592558	-0.00656247	-0.0113534	-0.0161963	-0.00712583	0.00522669	-0.00624138	0.013527	-0.033486	-0.00423517	0.0157906	-0.00491395	0.00904432	-0.00270351	0.0156369
RMND5B	0.0114334	-0.0106532	-0.0119218	-0.00841796	-0.0133205	0.00847584	-0.00233116	0.00955373	-0.00794176	0.0111632	-0.00460151	0.00424297	-0.016338	-0.00143311	-0.0020161
NHP2	0.0171117	-0.00832839	-0.00433833	-0.00823117	0.00269118	0.000588003	-8.79896e-05	0.00337907	0.00396067	0.00622338	0.000445359	-0.00419728	-0.000236512	-0.0056601	0.00599288
VPS9D1	-0.0141	-0.000233845	-0.0088393	0.00794617	0.000528948	-0.00791783	0.00994507	-0.00834543	0.0153763	0.00830621	-0.00939179	0.00630152	-0.0174475	-0.0116352	0.00129803
ZNF276	-0.0154046	-0.0132489	-0.00288226	0.00575928	-0.0017203	0.0018229	0.00392236	-0.00869081	0.00630814	-0.00468845	0.011324	0.00439545	0.000785215	0.0137237	-0.00386796
LUZP1	-0.00864837	-0.00763514	0.017025	0.0143392	-0.000641013	-0.0132371	-0.0127448	-0.00365063	0.00945055	0.00139683	0.0100799	0.00414209	-0.00387072	-0.00772546	0.000851402
KCTD10	0.0135054	0.00330939	-0.00259831	-0.00490564	0.00800831	-0.00380612	-0.016531	-0.0100803	0.00533696	0.00224281	-0.00162502	0.00173809	0.0231163	0.023536	0.00668243
POLDIP2	0.0169251	-0.008921	-0.00476702	-0.000170065	-0.00188848	-0.00328213	0.00739859	-0.00705211	-0.00518013	-0.00369005	-0.00876261	0.00414706	0.000964331	-0.00469812	0.00557241
IFT20	-0.00200206	-0.0089578	0.00282594	-0.00928062	0.0043453	-0.00049681	0.0056778	0.0331547	0.0180202	-0.0247049	-0.0097678	0.0123018	-0.00549358	0.021439	-0.0181506
PCBP3	-0.00261867	-0.0114737	0.00425843	-0.00844608	-0.0185699	0.00611134	0.0147346	-0.00942223	0.00608492	0.0297915	-0.00681416	0.00746346	-0.00388958	-0.00281243	0.00793927
ARAF	-0.00572819	-0.00402375	-0.0123853	0.00944729	-0.00270318	-0.0269295	0.0150417	0.000467814	-0.00302404	0.0158342	0.0196563	-0.00534	0.019208	0.0162021	0.000272957
CFP	0.00915567	0.0157741	-0.0158472	-0.00225328	-0.0134086	-0.00576034	0.0152367	-0.00149572	0.0107069	-0.000811428	-0.00209733	0.00634737	0.00234974	-0.000322557	-0.0017076
UXT	0.0166747	-0.00237456	0.000404462	-0.0144744	0.00441254	-0.000418377	0.00391016	0.00351758	0.00565611	0.0080746	0.001985	-0.000750989	0.000744766	0.00549222	0.00841873
LMAN2L	0.0158004	-0.000418055	-0.00631442	-0.00760074	-0.00527735	0.00521438	0.00178063	-0.0094153	-0.00610954	-0.00969413	0.000617134	0.00374342	0.000986883	0.0160812	0.000485072
MCM3AP	-0.0137134	-0.00583146	-0.00913872	0.00833611	0.00510033	0.00309828	0.00647079	-0.01225	-0.00750148	-0.00816861	-0.00323495	0.00982746	0.0127158	-0.0141168	-0.012614
PCNT	-0.0138778	-0.00985128	0.0015216	0.00857084	0.00825391	-0.00431017	-0.0013676	-0.00403458	0.0110105	0.00308934	0.015268	0.00596149	-0.00898589	-0.00476729	0.00299949
MXD1	-0.00364659	0.0213031	-0.00143996	0.010949	-0.00227334	-0.0158449	0.0178788	-0.0030721	-0.00350337	0.00584526	0.00315265	0.00664406	-0.0083865	-0.00672	-0.00127324
GMCL1	0.0152507	0.000110436	0.0131964	-0.00703389	0.00625946	0.00623708	0.00245285	-0.00329891	-0.00513493	-0.0110289	0.00513235	-0.00310475	-0.0075698	-0.0120585	-0.00715268
OCRL	-0.0065107	0.00905353	0.00309237	-0.0148536	-0.0179388	0.00159092	-0.00257477	0.0039564	0.0173241	0.00403162	-0.009142	0.0163212	0.0183483	0.00617567	0.0174929
AGPAT3	0.00732759	0.0118655	-0.0103546	0.0188605	-0.013097	-0.0105053	0.00929796	-0.0138494	0.00149127	0.0116186	-0.00185837	0.00315409	-0.00642418	-0.0126224	0.0105896
SEMA6B	-0.00507377	0.0119985	-0.00679248	-0.000180392	-0.00472703	-0.0174696	0.00587386	0.00369742	-0.00181855	-0.00546175	-0.0033162	0.0260111	-0.023076	-9.81067e-05	-0.0117661
UHRF1	0.00270081	-0.0154814	-0.00454214	0.0266529	0.00538939	0.00234444	-0.0105174	0.00181673	0.0114798	0.00613163	-0.0137881	0.0114341	0.00186942	-0.0163726	-0.000757111
DPP9	-0.0131077	-0.00917067	-0.00941924	0.012771	0.00789706	-0.0109763	-0.000609359	-0.00439928	0.00131581	0.0025068	-0.00875878	0.00338811	0.00341349	-0.00291847	0.000229002
LSR	-0.0106737	-0.0118457	-0.00663717	-0.00910323	-0.00546978	0.00265593	0.00303615	-0.0157277	-0.00646984	-0.00546507	-0.00137401	0.010619	-0.0110257	0.0018206	0.00699468
GRAMD1A	-0.00288155	-0.0180465	-0.000970154	-0.0100093	-0.0224946	-0.00939232	0.00247713	-0.0116682	0.00389866	0.00749806	-0.00198466	-0.0011632	-0.0149499	-0.0101048	0.0146427
CKB	0.00107493	0.0179742	-0.0112464	-0.00127652	0.00329059	-0.0126637	0.00872864	-0.0037866	0.000534481	-0.00184658	0.0135892	-0.0268722	-0.00261684	-0.00510778	0.0140865
SP1	0.00877272	0.00964646	0.0170054	0.00826556	-0.0152339	-0.0180262	0.000778068	0.00175766	0.00154578	0.00665345	0.00788656	0.00317442	0.00645876	0.0119498	0.00644159
ITGB7	0.00655272	-0.0188087	-0.00756684	0.00213119	0.00217216	-0.00480173	0.00190648	-0.0153899	-0.0174265	-0.00812049	-0.00686089	0.00558503	0.00812484	0.0219023	-0.0105509
RARG	0.00365833	-0.00201008	-0.00218831	-0.00681295	-0.030399	-0.00559905	-0.0115648	-0.0188169	0.000398058	-0.01302	0.0158311	-0.0102212	-0.00434767	0.00430791	-0.0161426
PFDN5	-0.0167609	-0.000910252	-0.00492496	0.000849485	-0.00149584	0.00037558	0.00724734	0.00822173	0.0122274	-0.00475457	0.00375387	-0.00113082	0.0106905	-0.00561325	-0.00723177
RRP15	0.00211377	-0.00174326	0.0233179	-0.0156799	-0.00723961	-0.00358796	-0.00223959	-0.00253214	-0.00321977	0.00568051	0.00701101	-0.0132943	-0.00879966	-0.0151303	-0.0125196
SRR	0.00434493	-0.0132091	0.0187223	0.00337284	-0.0106919	-0.0038631	0.00423034	0.00613551	0.00151305	0.00586871	-0.0101291	0.0114986	0.0156079	-0.00693335	0.00380148
SYNC	0.011587	0.00320929	0.0216058	-0.00213999	0.00255445	0.00461413	0.0101025	-0.00149917	-0.00224947	-0.00837575	-0.0141218	0.00637549	0.00653545	0.00499432	-0.00743101
ACP5	0.0110791	-0.0129096	-0.0118798	0.00085696	0.00108607	0.000365305	0.000953305	0.00720333	-0.00521272	-0.00309555	-0.0171084	0.00841566	0.00392471	0.00556305	0.00496885
FBXO9	-0.00465067	0.00162779	0.0065669	-0.00275371	0.00252253	-0.00686848	-0.00607883	0.0207366	0.0189668	-0.0237435	-0.0141185	-0.0211101	-0.0332758	-0.00915617	0.00524722
VPS50	0.00263528	0.0104573	0.0111389	0.00352221	-0.0110433	0.0268596	0.00707584	-0.00748553	-0.0144477	-0.0164957	0.0102957	-0.012467	0.00282326	-0.0135027	0.00544395
HARS1	-0.00429844	-0.0162637	0.00155146	0.0128896	0.0181412	-0.0080339	-0.000901692	0.0150558	0.00728036	0.012225	0.00393176	0.00693691	-0.000782412	0.00412516	-0.00948571
ZMAT2	0.0177849	-0.000735286	-0.000394075	-0.00392366	0.0032518	-0.00256668	0.00867287	-0.00897366	-0.00201996	-0.00192673	0.00346538	-0.0070053	-0.00511186	0.00258037	0.0100391
SMG5	-0.00853498	-0.00270383	-0.00919088	0.0166831	-0.0149261	-0.00306364	-0.00256052	0.0121161	-0.0158666	-0.0155411	-0.00423556	-0.00527865	0.0143255	0.00100272	-0.000463736
CCT3	0.0173012	-0.00810817	0.0023565	-0.000821059	-0.0029758	-0.00434229	-0.00385752	0.00363264	-4.95142e-05	0.00962762	-0.00372172	0.00690357	0.00349871	0.00401263	0.00272725
GLMP	0.012648	-0.000166674	-0.0110471	0.00994245	-0.00934324	-0.0058885	0.0125055	-0.00608365	0.00174439	-0.0079324	-0.0018109	0.00661527	-0.00845494	0.00377651	0.00246922
MEF2D	-0.012702	0.00223013	0.00170425	-0.000649567	0.0172174	-0.0223119	0.00200528	-0.01466	-0.00768212	-0.00447127	0.00576294	0.00269211	0.013536	0.00463719	-0.00558802
TMEM79	0.00222465	-0.00671157	-0.0130731	0.0102247	-0.0216827	-0.0075516	0.00585375	-0.00240922	-0.00666001	-0.0156863	-0.00513647	0.00757751	-0.0100675	0.00305411	0.00410005
SND1	0.015666	-0.0017655	-0.00546778	-0.00460755	0.00534368	-0.000996464	-0.0130118	-0.00199033	-0.0042911	0.00924335	0.00206729	0.0299378	0.00384707	0.00284316	0.00167845
COL18A1	-0.00677274	-0.0100327	-0.00677677	-0.0101003	0.000176245	-0.00310012	0.0119529	-0.00448989	0.00442641	0.00749035	0.00219791	0.00942366	-0.00881653	0.0138259	-0.00111824
SLC19A1	0.00116128	-0.00361693	-0.0164605	-0.00508562	-0.0146829	-0.00755887	0.0179701	-0.0111217	0.00113384	0.00599405	0.00212816	0.0177466	-0.00678845	-0.0106524	0.0164004
KPNB1	0.000395802	-0.0101098	0.0187598	0.0199927	-0.00756982	-0.00883847	-0.00407927	0.00521385	0.00108609	0.00996256	-0.00748524	-0.00766856	0.0244483	-0.00688541	0.00669361
NPEPPS	-0.00362006	0.0156102	0.0124428	-0.00832472	-0.000626736	0.0110449	-0.00669369	-0.00694988	-0.00406659	-0.0216748	0.0129073	0.00516927	-0.0014507	-0.0219767	0.00920446
TBX21	0.00390284	-0.00725296	-0.0029789	0.0263723	0.0212493	0.00483354	-0.00871245	-0.00722524	-0.00221896	-0.0123391	0.0088536	0.00440302	0.0067106	0.0127183	-0.0106078
TCF25	-0.0116236	-0.00548449	-0.0149172	0.00219006	0.0165248	0.00635173	0.00320371	-0.00885374	0.0121342	-0.00340625	0.0118873	0.0109992	0.00424458	-0.00721744	-0.00405818
TUBB6	0.000799966	0.00340216	-0.0100623	-0.0235903	0.00282935	-0.00336947	-0.000569205	0.0172186	-0.0275109	-0.01432	0.00315268	0.00727142	0.0165382	-0.00305083	0.00428842
DEF8	-0.0100599	-0.0018985	-0.0140189	-0.0117881	0.00327065	-0.00669904	-0.00469404	0.0131387	-0.00155719	-0.00708116	0.0161076	-0.00964288	0.0137856	0.0111192	-0.00384187
ITGA3	-0.0010287	-0.0130231	-0.00217728	0.00111312	-0.0214352	-0.0029291	0.00505659	-0.0036675	-0.00977774	0.0156986	-0.0101526	0.0112504	-0.00222832	-0.0188391	-0.0330798
FOXM1	-0.000381955	-0.0138661	1.76649e-05	0.0275269	0.00763437	-0.00240643	-0.0108167	0.00108983	0.00905668	0.00499318	-0.021156	0.00738797	-0.00410948	-0.0159501	0.00295621
ITFG2	-0.0126107	-0.0170235	-0.00131613	-0.000719088	0.00302854	-0.00336445	-0.00364614	0.00575189	0.00330006	0.00604954	0.00407514	0.00549413	-0.00437696	-0.00147597	0.0264527
NRIP2	-0.0178558	-0.00374725	0.000586758	-0.0022607	-0.00294515	5.27114e-05	0.00346452	-0.0062651	0.0100687	0.007252	-0.00256845	-0.000234875	0.00141864	0.00572685	0.000511528
TULP3	4.03303e-06	-0.0144529	0.0157331	0.0105596	-0.000620535	-0.00980309	-0.0163963	0.0111907	-0.00449394	-0.00428168	0.0118286	0.0192058	-0.00526464	0.00843021	0.00582876
JUP	0.00136478	0.00274544	-0.00858294	-0.0020231	-0.00299604	-0.00757869	0.010927	-0.000689335	-0.0286673	0.0163431	-0.00351594	-0.026866	-0.0045578	0.0207002	-0.0243392
ERGIC1	0.00894278	0.00136926	-0.00992771	-0.00708454	0.00811088	-0.0205957	0.0043478	0.0125083	-0.0168602	0.00326774	0.00959817	4.7497e-05	-0.0194589	0.0153994	0.0258446
TNK1	-0.0132234	-0.0114199	-0.000881715	-0.00353354	-0.0168745	0.00699186	0.0085063	-0.00829698	0.0185	0.00181105	-0.0010638	-0.00850521	-0.00318236	0.00468264	0.00151056
ACAP1	-0.00961932	-0.0201875	-0.00636206	-0.00307888	-0.00532731	0.00202441	0.0161414	-0.00632966	0.012172	-0.00279085	-0.0087002	0.00140974	-0.00771695	0.00462235	0.0122438
TCEA3	0.00512251	-0.0116574	0.0100742	-0.00749753	-0.0232581	-0.00969602	0.00796043	0.00732959	0.00669239	0.00212961	0.00695564	-0.00374622	-0.0216055	0.000491117	-0.0105032
IFRD1	-0.0133413	0.0109432	0.00243226	-0.00923057	0.0135834	-0.00123377	-3.78729e-05	-0.00563723	-0.00768176	-0.00330808	-0.00010032	-0.0116934	0.00573728	-0.0222878	-0.00657304
STK38L	0.00874046	0.0183979	0.0124276	0.00354019	-0.0126764	0.0104166	0.00512433	0.00645918	-0.00378163	-0.00344457	0.00687718	-0.00263566	-0.00247282	-0.0119806	0.00242334
BRPF1	-0.00767352	-0.00837801	0.00949952	0.0131433	0.00355118	-0.0191889	-0.0199029	0.00713805	0.00192518	-0.0112838	0.0249114	-0.00479167	0.015936	0.00342938	-0.000653848
AKR1B1	0.0147875	-0.0131491	-0.00224857	-0.00458456	0.0121375	-0.00143635	-0.00371071	-0.00540752	0.0024274	-0.00283302	-0.0095868	0.0102806	0.00331164	0.00581305	0.00399148
DDX18	0.0118974	-0.00481241	0.0208687	-0.00298211	-0.00229784	-0.00655761	0.00866108	-0.00394646	-0.00417623	0.00289584	0.00185532	0.00452323	0.00989657	0.01319	0.00704098
UBL3	0.0144168	0.00370694	0.00685331	-0.00654194	0.0101102	-0.0129938	0.0184827	-0.0102749	-0.00566934	-0.0144607	-0.00548285	0.00489188	-0.00182721	-0.0010754	-0.0115122
GRAMD2B	0.00711351	-0.0129051	0.0127482	0.0137034	-0.000870941	-0.00167732	0.000192091	-0.0159234	0.00718239	-0.0119705	0.00201643	-0.00277056	-0.00455614	0.0112929	-0.00487498
AKT1	0.00268265	-0.0045031	-0.0188189	0.0184214	0.00516344	-0.0116964	0.00131954	0.000460612	-0.00320876	-0.00833887	-0.00877442	0.00892314	0.0126979	-0.00056439	-0.0197939
CLDN15	-0.01281	-0.0113986	-0.00123291	-0.00157572	-0.0104614	-0.0105422	-0.00645164	-0.00620064	0.000368025	0.00258039	-0.0145432	-0.00114008	-0.00345698	-0.00548079	0.0015748
IL16	0.0050442	-0.0163829	0.0138305	-0.0109067	-0.0215003	-0.0092531	-0.00979416	0.000314068	-0.000674863	-0.0063648	0.00845562	-0.00746593	-0.00755984	0.00391887	0.000141879
TCIRG1	-0.0136015	0.00599418	-0.0156101	0.0120012	0.000776824	-0.00481097	0.00886255	0.00132101	-0.000190379	-0.00850975	-0.00446328	-0.00860666	0.00815769	-0.00294199	0.00460325
NAGLU	-0.00298832	-0.0131954	-0.0201695	-0.00397022	-0.00131377	-0.00725756	0.0107848	0.00934707	-0.000431998	-0.0254652	0.00991894	0.000685852	0.00171222	-0.00469238	0.0048305
COASY	0.00778327	-0.0143179	-0.0119467	0.00922725	-0.00879535	-0.0151396	0.00507566	-0.00806868	-0.00367671	-0.0104354	-0.0126236	0.00288678	0.0137023	-0.0117559	0.00995315
TSPAN33	0.00515718	0.00791322	-0.0102911	-0.023848	0.00906229	-0.00158425	-0.0240624	-0.00580698	-0.0100368	0.00559666	-0.0125408	0.00317076	0.00287092	0.0107888	-0.00295085
CRNKL1	0.0104646	0.00347891	0.0153968	0.00835165	-0.0033918	0.00650585	0.0125773	-0.00265866	-0.00122237	-0.0014626	0.0307178	-0.00486706	0.0263722	-0.0093849	0.0081
RIN2	0.0023509	0.0235495	-0.00532294	0.00967476	-0.0158471	-0.00743299	0.00809302	0.00626397	0.000489312	0.00512591	0.00644909	-0.0113265	0.00982692	0.00683336	-0.00728651
CHORDC1	-0.00388535	0.00720389	0.0171975	0.0138747	0.0073918	0.0174205	0.0120627	0.00440563	-0.00503576	-0.000927528	0.00918909	0.000117551	0.00228861	0.00200761	-0.0144772
RTCB	0.015889	0.00274034	-0.00565571	0.0053513	-0.00623506	-0.00137259	0.0127977	-0.00389757	-0.00860995	0.0176383	0.00160534	-0.00170303	0.0150543	0.00984046	-0.0107128
PWP1	0.0150347	-0.00939421	0.00761031	-0.00291845	0.0115291	-0.00326727	0.0032514	0.0108766	0.000343002	-0.000684405	0.0109308	0.00187336	0.0172565	-0.00463008	0.00894898
FBXO7	0.00995131	-0.0033098	-0.00345338	0.00585013	0.024563	-0.002851	0.00539287	-0.0233207	0.0017494	0.000799397	-0.00949717	-0.0136542	-0.0192451	0.00801654	0.021084
CLPB	-0.00264734	0.00440841	0.0101486	-0.0022899	-0.0029776	-0.0115433	-0.00413516	0.00386514	0.00424314	0.00406493	-0.0227822	0.0294536	-0.0190532	-0.0366618	-0.00304481
SEPTIN7	0.0105546	0.00819913	0.0177236	-0.00355494	0.0223713	-0.00368445	-0.00421295	-0.000894225	0.0023998	-0.00579852	0.00832269	-0.011447	-0.00185166	-0.00143809	0.00513378
ZDHHC4	0.016541	-0.00182578	-0.00263438	-0.00654626	0.000283823	-0.00390706	0.0113405	0.00256637	-0.00845546	-0.00194318	-0.0016812	0.000770436	0.00714937	0.00655404	0.0150563
RAC1	0.0154785	0.0109551	-0.00948802	-0.00133842	0.000621882	-0.00604906	-0.00279703	0.00134802	0.0074474	0.00553706	-0.00177225	0.00898162	0.00923949	0.00734359	0.00519873
NUP214	-0.010049	0.00438024	0.00405835	0.0101156	-0.00347283	-0.00731592	-0.0100404	-0.0125503	-0.00311147	0.0229017	0.0257974	-0.00909939	-0.00753794	-0.00174697	0.0257519
LTBP1	0.00360331	0.0164354	-0.00481116	-0.0182444	0.00179012	0.00194081	-0.0295201	-0.0143983	0.00785777	-0.00438364	-0.0071328	-0.0016482	0.0099496	0.0123477	-0.0102576
UGP2	0.0166722	0.00607355	0.0092547	0.000950596	-8.69508e-05	0.00601375	0.002439	-0.00520402	-0.0016695	-0.00121675	0.00276462	-0.00758836	-0.00407015	0.00104594	-0.000380025
TRMT1	-0.0140679	-0.0113525	-0.00882882	-0.00912714	-0.00620347	-0.00604238	0.00524298	0.00732707	0.0141423	0.000887702	-0.010214	-0.00683023	0.00149813	-0.00462054	0.00723358
NACC1	0.0110988	-0.011126	-0.00455165	0.0192109	0.000470499	-0.0163511	-0.0135286	-0.00607983	0.000595721	-0.00199567	0.00334376	-0.000449964	0.00133769	-0.00656051	0.00496892
NFIX	0.00746484	-0.00354205	-0.000969955	0.010645	0.0121162	-0.00996973	-0.00324531	-0.0253971	0.00699728	0.0103647	-0.0102305	-0.0200915	-0.041146	0.00482916	0.0254544
SLC1A5	0.0138966	0.00489252	-0.0122314	0.0110982	-0.000157202	-0.00485964	-0.00778811	-0.0133304	0.00965255	0.00308253	-0.00750235	-0.00638249	0.00106624	-0.00147975	0.0148581
UBA1	0.0103987	-0.00323056	-0.0131588	0.0033201	-0.00795865	-0.0156638	-0.00269516	-0.0102722	-0.00865724	0.0198129	0.00349145	0.0119593	0.0138974	-0.00821236	-0.0058949
VWF	-9.67628e-07	0.0146708	-0.00980163	-0.0172615	0.00161389	-0.0010027	-0.0269359	-0.0133205	0.00426075	-0.000529522	-0.00506651	0.00783304	0.0127378	0.000931914	-0.0168713
SIAE	-0.00390625	0.0238372	0.00363742	-0.00759705	-0.0022242	-0.00323822	-0.0206381	-0.0027975	0.00566275	0.00326729	-0.00271889	-0.0058402	0.00239265	-0.00906531	0.00375902
VSIG2	-0.00118449	0.016007	-0.00398361	-0.0191605	0.00618671	-0.000191792	-0.0297368	-0.00988585	0.011067	-0.00735449	-0.00793684	-0.000184252	0.000110429	0.00995657	-0.00855126
ESAM	0.00507724	0.0147181	-0.00899474	-0.019841	0.000529314	-0.00212008	-0.0224575	-0.0131587	0.00552834	-0.00204768	-0.00812693	-0.00719508	0.0120499	0.00719674	-0.0156806
FAM50A	-0.00327854	-0.00704728	-0.0202678	0.00304434	0.00860046	-0.0103448	-0.00430163	0.0198614	0.0170455	-0.0123296	0.0125678	0.00355976	-0.0116847	-0.00113145	-0.00659062
EMD	0.00198451	-0.0132412	-0.00997433	-0.0059936	0.0266699	-0.0178604	0.00643818	0.00287054	0.00780623	-0.00683492	0.00825469	-0.00175705	0.00927091	0.000406692	-0.000556498
TACO1	0.0141813	-0.011755	-0.000141759	-0.000260805	-0.00198838	-0.00674257	0.00162059	0.00906668	0.00418995	0.00605315	0.015238	-0.00559935	-0.00157338	-0.0155141	0.00636211
SIPA1L2	-0.00155327	0.0161393	-0.0036765	0.0128605	-0.012165	-0.0165931	0.0110973	0.00599784	-0.00708267	0.00249802	-0.00341433	0.00465895	-0.0037557	-0.000519648	-0.00806582
AP4E1	0.00653986	0.00583164	0.020092	0.0104256	0.00150649	0.00541624	0.00489698	-0.0174888	-0.00578781	-0.0194578	-0.00550724	-0.00283605	-0.0138561	0.00337452	0.0180072
BLVRA	0.0125216	0.0116202	-0.0111658	0.0110614	-0.00662369	-0.00728262	0.0159662	-0.0057875	0.00477518	0.00227686	0.00459742	-0.00990269	-0.00118077	-0.00700548	0.00129184
PDZD4	-0.00716166	0.000528992	-0.00697601	-0.00641838	0.00345996	-0.00285166	0.0015989	-0.00819901	0.0055808	-0.0157252	0.0177985	0.0104346	0.0122696	0.00848713	-0.0105339
SRPK3	-0.0163894	-0.00600551	-0.00275275	0.001582	-0.00603068	0.00437339	-0.000490333	-0.00636804	0.00580695	-0.00503548	0.00379524	-0.00652024	0.0174552	0.00817764	0.00891247
IDH3G	0.00865101	-0.00366016	-0.0125703	0.00214964	0.00947826	-0.0254548	-0.00372429	0.0133078	0.0190316	0.00464673	-0.00139354	0.00108017	0.00593352	0.014973	0.00433028
SSR4	0.0155396	-0.00483508	-0.0119765	-0.00939155	0.00828979	0.00305941	-0.000791853	0.00604583	9.86562e-05	-0.000627702	0.00561607	-0.00460364	0.000557799	-0.000824383	-0.00580919
BCAP31	0.0164723	0.0059037	-0.0105989	-0.00412607	-0.00100435	-0.00154488	0.00107838	-0.012114	-0.00487092	-0.000965824	-0.00670597	-0.00686317	0.00731652	-0.0019364	-0.00434913
FAM98A	0.00747909	-0.00752081	0.0109411	0.0227537	-0.00513732	0.00248667	-0.0122215	0.00676881	-0.0130945	-0.00253884	0.00492858	-0.0109533	0.0165627	-0.000818043	0.00768173
LTBP2	-0.00774238	0.00235684	0.0122344	0.00597362	0.000158217	0.00927956	-0.0103861	-0.0175703	0.00888543	-0.0152543	0.0131699	-0.00270859	0.00705569	0.0227713	0.00346207
IFT46	0.00205902	-0.00627046	-0.00413392	-0.0111452	-0.00356623	0.0120961	0.0111348	0.0215161	0.00366894	-0.00892537	-0.00409054	0.0189068	-0.0117634	-0.00125718	-0.00145429
CD3G	0.0132329	-0.0147149	0.012492	0.00543672	-0.00334572	-0.00412182	0.00348779	-0.00751406	0.0079163	-0.00970853	0.00207119	-0.0062392	0.0035081	0.00870558	-0.00942785
SUPT6H	-0.0118284	-0.0038208	0.0100399	0.009638	-0.0011516	-0.0211361	-0.0156078	-0.00301738	0.00286231	0.00668083	0.0201403	0.00585844	-0.00176035	0.00709244	0.00955505
UNC119	-0.00879671	0.00869188	-0.0142616	-0.00216655	0.00154555	-0.0105873	0.013118	0.0245681	0.00683722	-0.0110762	-0.00304446	-0.0164627	0.0173047	-0.00213341	0.0148896
RAB34	0.00716039	0.012708	-0.0170851	-0.00517865	-0.000865313	-0.00335503	0.0151879	0.0033434	0.0173329	-0.00701597	-0.00610191	0.0126123	-0.000248854	-0.0032003	0.00890224
SDF2	0.0170878	-0.000968911	-0.00687409	-0.000328729	0.00148637	0.0027717	0.00791034	-0.00238839	-0.00192593	-0.000785998	0.00349964	-0.00733654	0.00886062	0.00200784	0.0084344
CCNE1	0.00170043	-0.0150532	0.000501232	0.019746	0.00765981	-0.0135078	-0.0137727	0.0107621	0.00203308	0.00190034	-0.00679244	9.00212e-05	0.0121927	-0.0176085	0.0123988
MYBPC3	-0.0150017	0.0044399	-0.00832027	0.00601386	-0.00165321	-0.00321283	0.000109982	0.00927999	0.00359895	-0.000346438	-0.00164588	-0.0133053	-0.00814848	-0.0117687	0.00802764
PSMC3	0.0164925	-0.00822751	-0.00268913	0.00700238	0.00555223	-0.00706309	-0.000916322	0.0107406	0.00664248	0.00881864	0.00594137	0.0025751	0.000792919	-0.00699785	-0.00375379
ACP2	0.00489988	0.00172808	-0.0107579	0.0265299	-0.00689495	-0.00228716	0.0160895	-0.00974819	-0.000169309	0.0154188	-0.00735686	0.00614266	0.00520684	-0.00389034	0.00298994
SLC39A13	-0.0103607	-0.0175054	-0.00637795	-0.000729668	-0.0046882	-0.0104006	0.0140946	-0.00739082	0.00914948	-0.00616882	-0.00603176	-0.0231083	0.00190798	-0.00318497	0.00586897
CELF2	-0.0096766	0.00922184	0.0131396	0.0143306	0.00503777	0.00856792	-0.00106118	-0.0162198	-0.00297473	-0.0038606	0.0212737	0.0136636	0.0135035	0.000597843	-0.00900834
NR1H3	0.00597715	-0.00587656	-0.0083885	0.0215988	-0.00193589	-0.00237474	0.000732627	0.011514	0.0122418	0.0042606	0.00346065	0.0178385	-0.00867912	0.00753502	-0.00911138
SPI1	0.00422203	0.0189425	-0.0140134	0.00734551	-0.010735	-0.0195264	0.0106424	0.00336003	0.00614979	0.0057297	0.00228253	-0.0104654	-0.00930948	-0.00918528	0.00673035
SF3A1	0.00687967	-0.00305135	0.015689	0.000720408	0.000230896	-0.0327258	-0.0117451	-0.0115288	-0.00708811	0.00591929	0.00342453	-0.00098086	0.00262443	0.0118843	0.0126488
STAT6	-0.00598458	0.00797737	-0.0103922	0.00853426	-0.015946	-0.0243644	0.00956775	0.00271909	-0.00688282	-0.00132397	-0.0230897	-0.0175018	0.00718541	0.0128096	0.0173411
NAPSA	-0.0063606	-0.00573386	-0.00869529	-0.00839585	-0.00281892	-0.00609414	-0.0114617	0.00236984	-0.00642434	0.0124043	-0.00215051	-0.0034088	-0.00721459	-0.00292178	-0.00518272
VRK3	0.00262507	-0.0166759	-0.00597781	0.0086436	0.00307313	-0.00126611	0.00243211	0.00707994	-0.00173568	0.00936938	0.010009	-0.0185402	-0.0197646	0.00579956	-0.0293533
SMG9	-0.0132118	-0.00597694	-0.00656838	0.00780063	-0.0137506	0.00638993	-0.00343577	0.00253355	-0.00512445	0.00948715	0.0109553	-0.00206265	0.00602124	-0.000343359	0.0126004
PAXIP1	-0.00561256	-0.0121635	0.0128841	0.0194956	0.000605514	-0.0138371	-0.0112741	0.00759613	0.00707156	0.00853742	-0.00919062	0.0087718	0.00400132	-0.00251792	0.00997055
RMND5A	0.0114271	0.00381243	0.00700907	-0.00120136	0.0207383	-0.00943341	-0.0106446	-0.0211368	-0.00348045	-0.00777466	-0.00336961	0.00518731	-0.00696077	0.00676745	0.0194306
MOV10	-0.00852901	0.000680177	-0.00575689	0.0263961	-0.00251323	-0.0021641	0.0141647	-3.91783e-05	-0.0018908	0.0226184	-0.0026137	-0.020269	0.0128401	0.0113122	-0.0137748
PPM1J	-0.00640954	0.00339604	-0.0138662	-0.0107268	-0.00471274	-0.0074948	-0.0036946	0.0248571	-0.0114976	-0.00493834	-0.00668135	0.0103486	0.0166032	0.00889894	0.0100825
PPARD	-0.0102489	-0.011999	0.00311775	-0.00719533	-0.0188453	-0.0140623	-0.00915127	-0.0134318	-0.00348736	0.0051857	0.010298	0.00786092	-0.00398966	-0.00727441	0.0180847
DEF6	-0.00172497	-0.0221997	0.00072967	0.00710887	-0.00133109	-0.00200204	-0.00196266	-0.000231878	0.0159416	0.00931908	0.0239975	0.0128324	-0.0230931	0.0139888	-0.00381555
METRN	0.00187802	-0.0168107	-0.0188533	0.00232898	0.00531641	0.00580777	0.00258792	-0.00683544	0.00186332	0.00486602	0.00252529	0.00995689	-0.00998566	0.00590526	-0.00704674
LMF1	-0.01216	-0.0108734	-0.00754781	-0.00319655	-0.00501696	0.0139215	0.00991993	-0.00275239	0.00746449	0.00837401	-0.0015375	0.00720369	-0.00572301	0.0032683	0.00886867
CIAO3	-0.0106002	-0.0120919	-0.0136103	0.000801417	0.000668232	0.0165813	0.00524863	0.00916968	-0.00149734	0.00246777	0.00723794	-0.0134352	-0.00147981	-0.0043375	0.00918722
DBF4	-0.00134908	-0.00102523	0.019357	0.00193903	0.0290839	-0.00595884	-0.000463735	0.013174	0.00809551	0.00120977	0.00465228	-0.000844925	0.0039902	-0.0220461	0.0067066
CD320	0.00684099	-0.0228094	-0.0084423	-0.00306736	-0.00141853	0.00270636	-0.0051582	-0.00852616	-0.00516313	-0.00714401	-0.0053992	0.00259445	0.00386959	-0.0189619	0.00152904
IPO4	-0.015789	0.00453068	-0.00279389	0.0057951	0.00762818	-0.00146824	0.00801042	-0.00843908	-0.00532467	0.0092867	0.0071777	-0.00797282	0.0088701	-0.00224274	0.00602657
TM9SF1	0.00553637	-0.00375159	-0.0035236	0.00428295	0.00510158	-0.0166772	-0.0170797	0.00778447	-0.0102372	0.00688806	0.0346782	-0.00591909	0.0138144	-0.0127522	-0.0110386
REC8	-0.0118089	-0.00232006	-0.0116007	0.0171421	0.0133722	-0.000981894	0.00941091	-0.000571938	-0.00460937	0.000189669	-0.000222844	-0.0044816	-0.00390883	-0.00337807	-0.00787089
IRF9	-0.0160839	-0.000578617	-0.00049893	0.0136084	0.00211333	0.00248719	0.00819309	-0.000659384	0.00343544	0.0155564	-0.00320954	-0.00587834	0.00778769	0.00976981	-0.00961383
GMPR2	0.0140618	-0.00674258	0.00231484	-0.00371979	0.0023455	-0.00769385	0.0166602	0.0185392	-0.00230294	0.00366712	0.00235144	0.00678854	-0.00719349	0.00259421	0.00571833
DHRS1	-0.00254378	-0.00773136	-0.0140667	0.0125598	-0.00906062	-0.00865811	0.0229395	-0.0117304	-0.00421233	-0.00385191	-0.00966689	0.013257	0.000393507	0.016183	0.00828584
TMEM161A	-0.00263245	-0.0219693	-0.0138821	-0.00513945	-0.00953238	0.00115509	0.00916103	-0.00389784	0.00233137	-0.0114615	-0.00179266	0.000142729	-0.00587047	-0.0109817	0.00370321
ARMC6	0.0142749	-0.0119753	-0.00965474	0.000231179	-0.00565764	0.00505876	-0.00361284	0.00489768	-0.00494855	0.00134911	-0.00117639	0.000623876	0.00293756	-0.00690956	-0.00613795
SLC25A42	-0.0057743	-0.022682	-0.00516923	0.00395628	0.00687979	-0.000436863	-0.000358346	-0.001331	-0.0222132	-0.0187342	0.000668707	0.00257644	0.00664914	0.0067351	0.00286593
SNX9	-0.00478126	0.0156414	-0.00107667	-0.022409	0.000840641	-3.27927e-05	0.00653777	-0.00554696	-0.00993804	0.0102158	0.0138838	5.50204e-05	0.00717523	-0.0162753	0.0167963
RANBP3	-0.00633362	-0.006702	-0.0104191	0.00555721	-0.0107762	-0.0138905	0.00625592	-0.0138736	0.00192046	0.0298945	0.00635111	0.00120792	0.00767905	-0.0174796	-0.00887657
NR2F6	0.00893258	0.00159282	-0.00979811	-0.00889381	-0.00896631	-0.00955971	-0.00735063	-0.000804277	-0.00516847	-0.0144982	0.0186226	-0.00927014	-0.00627198	-0.00310209	0.0185881
OCEL1	0.0103318	-0.00773277	-0.00342398	-0.00593176	0.00262089	-0.0100845	-0.00447332	0.0081161	-0.00161979	-0.00239642	0.0272643	-0.00441791	-0.000647069	-0.0234518	-0.00268903
DYRK1B	0.00441399	-0.012808	-0.0143118	0.00362497	-0.00353597	-0.0056031	-0.00696467	-0.0127531	-0.0209508	-0.0213093	-0.00468487	-0.0138978	0.0117341	-0.00257727	-0.00124149
BRAF	-0.00762367	0.00804371	0.0205813	-0.0109132	0.00643984	0.000957892	-0.00604947	-0.0145989	-0.0197908	0.000970257	0.00270568	0.002542	-0.0131395	-0.00794727	0.009991
NDUFB2	0.0168179	-0.00545519	-0.0052164	-0.00404442	0.00660545	0.00385748	0.00436325	0.000579966	-0.00466229	-0.00162523	0.00652876	-0.00687391	-0.0110969	-0.00940827	-0.00506576
HLTF	0.00860241	-0.00650783	0.0224359	0.0064184	-0.000161342	0.0109956	-0.00991353	-0.00788346	-0.0107735	-0.00859475	-0.000300647	-0.00796659	0.00672536	-0.00328499	-0.00459648
PRPF6	0.0108169	-0.0113518	-0.00756099	-0.00624631	-0.0125287	-0.00879673	-0.010235	0.00568353	0.0100244	0.0155983	0.0195322	0.0173171	-0.00760823	0.00334263	0.000806502
RGS19	0.0140188	0.00674625	-0.0162159	0.00263685	-0.0124919	-0.00112263	0.00434106	-0.00370702	-0.00954779	-0.0032847	-0.00320374	-0.00979101	-0.00245392	-0.00322446	-0.0027798
SNRPD1	0.0140467	-0.00289317	0.00360869	0.00335319	0.0174537	0.00708946	0.00138202	0.00432479	0.00973874	0.011228	0.00448222	0.00922019	-0.00679131	-0.0104245	-0.00840052
TIAM1	-0.00153403	0.011968	0.00786983	-0.0105056	-0.0237148	-0.00190126	0.00267859	-0.00327317	0.00456078	0.00689236	0.0143008	0.0202202	-0.00137988	-0.0190578	-0.0199071
TSC2	-0.0160805	-0.010624	-0.00785508	0.000150415	-0.00325926	-0.00210236	0.00240475	-0.0109256	0.00570043	-0.00200958	-0.00125913	0.00515757	0.00433528	-0.00519934	0.00558268
SLC9A3R2	0.000800757	-0.00441094	-0.0120916	-0.0051031	-0.00740478	-0.0114378	-0.0107239	-0.015721	0.00868507	-0.0166825	0.0175437	-0.003214	0.0138102	-0.00115924	-0.0117776
PUF60	0.0145941	-0.0144886	-0.0101639	-0.00257615	0.00298843	-0.006409	0.00458547	0.000939699	-0.00120138	0.00272063	0.00169057	0.00309939	0.00370578	0.00456705	-0.0052543
UCK1	0.0128725	-0.0119194	-0.0109529	-0.00683316	-0.00218349	-0.00338533	0.000909716	0.00212045	-0.00611488	-0.0137476	0.0123166	-0.00245734	0.00712247	-0.00629257	0.00385911
IKZF4	-0.0060304	-0.004093	0.0103202	0.000575569	-0.019471	-0.0153106	-0.0165812	-0.00643411	0.00684229	0.00748614	-0.0096213	-0.0205614	0.00540784	-0.00627691	0.000480105
MIEN1	0.0151211	-0.00993153	-0.00870328	0.00462292	0.00199338	0.000728914	0.0104723	0.00695254	-0.00648842	-0.00911772	-0.00606466	-0.0103378	0.00264961	-0.00115591	0.00792539
AXL	0.000473338	0.0164968	-0.00142039	0.00619904	-0.00106432	-0.010564	0.011952	0.004552	0.00186946	0.0093175	0.00333258	-0.0192676	0.0217641	0.0148222	-0.0307201
TGFB1	0.00739529	0.0144358	-0.013254	-0.00247998	0.0106799	-0.0153139	-0.0250496	-0.0116112	0.00637053	0.00500607	0.00716951	-0.0120369	0.00873599	0.00255478	-0.0150284
CCDC97	0.00643885	-0.00866744	-0.00672223	0.0154361	-0.00461659	-0.0200032	-0.0148467	-0.015671	-0.01637	0.0150767	0.0167071	-0.0143854	-0.0093893	0.00537193	-0.00633497
AKAP8L	-0.016981	-0.00513835	-0.00742081	0.000320996	-0.000746614	-0.00471793	0.000739471	0.00499512	0.00481202	-0.00306878	-0.0084349	0.00166569	0.0102988	0.0109909	-0.011247
CLPP	0.0163536	-0.0123265	-0.00307114	-0.00178668	0.000987556	-0.00483407	-0.00132068	-0.00155569	-0.00148589	0.00572734	0.00327227	-0.00385049	-0.00793425	0.00078042	0.00936073
ALKBH7	0.0162006	-0.00549646	-0.00757833	-0.0128417	0.00121864	0.00180843	0.00558118	-0.00336175	0.00331714	-0.00118715	0.00620266	-0.00161941	-0.000748397	-0.00587042	0.000799715
DENND1C	-0.0116193	-0.0139004	0.00150663	0.00722896	-0.00205205	-0.0178212	0.00364452	-0.0195289	0.00961668	-0.00213024	0.0008695	0.00359679	-0.00574904	0.00468276	0.00939991
MED6	0.00323562	0.00784886	0.0118105	0.00224992	0.00482228	0.00978666	0.0267624	0.00468153	0.007225	0.0111798	0.0269637	0.0140238	0.013837	0.00167079	-0.00901278
LCP2	-0.00153413	0.00527851	0.0163654	0.0214342	0.00286633	-0.014276	0.000475389	-0.0080096	0.0180122	0.0188386	0.00425421	-0.0153288	-0.00845438	0.00930719	0.000563812
CSE1L	0.0118357	-0.00109452	0.00814907	0.0166164	-0.000457548	0.00952721	-0.00607178	0.00373039	0.00839735	0.00981832	-0.0064141	0.00214685	0.0161313	-0.0237702	0.0112073
NAA20	0.0173988	0.00213815	0.000976285	-0.00514383	0.00633797	0.00349683	0.00145928	0.00135557	0.0104014	0.000689211	0.0010299	-0.00157509	-0.00785654	-0.00173506	0.00785829
PLEKHA3	0.00801568	0.00203309	0.0159028	-0.00730864	0.0207369	-0.00618096	0.013627	-0.0124605	-0.00724863	-0.00580137	0.00613225	0.0147504	-0.00157126	-0.00466178	-0.00343975
YKT6	0.0122329	-0.0149459	-0.00655288	0.000100745	0.00946861	-0.0118993	0.0090523	0.00610373	-0.00117619	-0.00050513	-0.00361876	0.00376991	0.00487886	-0.00431111	-0.0120052
BAZ1B	-0.000397297	-0.00768014	0.0175564	0.0233446	-0.00817343	-0.0122609	-0.0175462	0.0055016	-0.00635458	-0.00374558	-0.0072315	0.00167056	0.00284775	-0.00765183	-0.00409715
PEX6	0.00166169	-0.0107559	-0.00225279	0.00149988	-0.0237435	0.0059243	0.00911562	-0.0138771	0.00315794	-0.00817494	-0.00136438	0.00673175	0.000568683	-0.0140228	0.00287713
MEA1	0.0165373	-0.00907989	-5.85342e-05	0.00308349	0.00312102	-0.0106159	-0.00341336	-0.00179353	0.00175782	0.00184732	-0.00517256	-0.00712228	-0.000647016	0.000536087	0.0127327
GNMT	-0.0130222	0.00123479	-0.00887787	0.00254606	-0.00251982	-0.00580397	-0.00442559	0.00421354	0.0100402	0.00100178	-0.00136941	0.0165876	-0.000914003	0.00683884	-0.00225217
KDELR1	0.0162601	0.00389002	-0.00682108	0.00118137	-0.00811	-0.00935274	-0.00238783	-0.00525754	-0.00387394	-0.0033939	-0.00324642	0.0145413	0.00922291	0.00440701	-0.00770327
TMEM143	-0.0106198	-0.0180583	-0.00084072	-0.00133057	-0.0142823	-0.00464599	0.00836475	0.00812351	0.0085375	-0.0115189	-0.0125365	-0.0112579	-0.00221952	-0.00205643	-0.00231486
GGCT	0.016518	-0.00928194	-0.000164089	0.00369221	0.000424375	0.00694054	-0.00733446	0.00143444	-8.80131e-05	0.00423523	-0.00603691	0.00644244	0.000875052	0.00274163	0.000123289
JAG2	-0.00660666	-0.00771145	-0.00641333	0.0121582	0.00790987	0.0103955	0.00799484	-0.00805313	-0.00443426	-0.00587584	-0.00276335	0.0189169	-0.00390461	0.00564174	-0.00173955
BTBD6	0.00129538	-0.0176875	-0.0136308	0.00205817	0.0149143	-0.00933286	0.00224613	-0.00641836	0.00188128	-0.0198884	0.00386404	-0.000472259	-0.00890521	0.0169228	0.0156937
EPDR1	0.0110263	0.00160735	0.0020442	0.00179931	0.0022112	0.00639521	-0.0113321	0.00746702	-0.00376877	-0.00740463	-0.00582186	-0.0192381	0.0068013	-0.00931235	0.00776821
FLII	-0.00176963	0.00998066	-0.0131454	0.00852713	-0.0114139	-0.0245495	-0.0178821	0.0134955	0.00815976	-0.0043602	-0.00568891	0.00410851	0.0182455	-0.00249078	0.00249646
TOP3A	-0.000531305	0.00726558	-0.00745346	0.0207459	-0.00897922	0.00717262	-0.00764519	-0.00914027	-0.0183721	-0.00537946	0.0021839	-0.000826134	-0.0187045	0.000619521	-0.00878734
ATG4D	-0.00563569	-0.0154117	-0.0127821	0.0106094	0.0188329	-0.00203802	0.00504007	-0.00756708	-0.00595217	-0.0189012	0.0168271	-0.00964764	-0.000435818	0.00547548	0.0146557
QTRT1	-0.00830916	-0.0189172	-0.0117859	-0.0136967	-0.00290719	0.00190622	0.0029484	0.00677075	0.0106589	0.00698618	0.00240484	0.00304436	0.00295608	0.000610096	0.0137734
HDGFL2	0.00309817	-0.0143466	-0.005713	0.00558712	-0.000417662	-0.00736783	-0.0225686	0.0254731	0.00669663	0.0123887	0.0278183	0.0126275	-0.0213999	-0.0169467	-0.00804732
CHAF1A	-0.00179832	-0.00910279	6.69914e-05	0.0264807	0.0123918	-0.00988365	-0.00730969	0.0144361	0.0101591	0.0151548	-0.00702907	0.0110873	0.00714692	-0.01562	0.000337289
ADPRH	0.0117468	0.0139349	-0.0117655	0.00859751	-0.0124485	-0.00482764	0.00915807	0.00390333	0.00738158	0.0079515	0.00117625	0.00661307	0.00518808	0.00887841	-0.00413221
TMEM39A	0.00248365	0.00929125	-0.00325029	0.00868962	-0.0067148	0.0163117	-0.00011955	-0.00994497	-0.0237085	-0.0165916	0.00746862	0.0168463	0.022651	-0.0147308	-0.00316577
TIMMDC1	0.0167727	-0.00179209	-0.00710937	0.00120747	-0.00549027	0.00755444	0.00173064	0.00922176	0.00941555	-0.00161768	0.00239414	0.00834583	0.000272445	-0.000425649	-0.00348224
MCM2	0.00990829	-0.016577	-0.00260038	0.0179976	0.00535255	-0.0019515	-0.0121353	0.00369615	0.00630055	0.0056313	-0.0127238	0.00432794	0.0146573	-0.0193397	0.00312257
TPRA1	0.00905484	-0.00232668	-0.0172476	-0.000864477	-0.0112692	0.00917138	0.00825773	-0.0116242	-0.012578	-0.0238761	-0.000329033	0.00617947	0.00784606	0.00111942	0.00243531
NAB1	0.0138082	0.00964379	0.00598754	0.0146689	-0.00203526	0.00227485	-0.0021162	-0.00237241	0.00814899	-0.00774763	-0.00322487	-0.00728924	-0.00485707	0.000976436	0.0013792
ADGRE5	0.00127464	0.0133752	-0.0140149	0.0184661	0.000967717	-0.0119938	0.0148025	-0.00647907	-0.00176635	0.0104839	0.0119545	-0.00728889	0.00181079	-0.00706701	-0.020727
IL17RA	0.00294261	0.015835	-0.00256514	0.00162792	-0.0301815	-0.0144172	-0.00018604	-0.00319346	0.00862213	-0.00129586	0.00975333	0.0194906	-0.0148882	-0.00196203	-0.00254924
LAMB1	-0.0161136	0.00718682	0.00216471	0.00407412	0.000423951	0.0116548	-0.00163443	-0.0100338	0.000667618	0.00186616	0.0046781	0.00498691	0.00526904	-0.0044614	0.00795239
ARRDC2	-0.00939621	-0.00987337	-0.00433863	-0.0140002	0.0168002	-0.0153309	0.0181479	0.00351053	0.00419641	-0.00790617	0.0126399	0.000972744	-0.00208594	0.00650981	-0.000852882
CD36	0.00686969	0.0245972	-0.00310932	-0.0039933	-0.00385831	0.00010835	0.00570963	-0.00460813	0.00975093	-0.00715648	-0.00471127	0.00163027	-0.00376265	0.00446755	0.00103512
TIMM44	-0.0122227	-0.010977	-0.0102421	-0.00197247	0.0112521	0.000201335	-0.000497761	0.0119964	0.0106132	0.00702904	0.00972797	-0.00920423	0.00454817	-0.016592	-0.00941115
AP2A2	-0.00919061	-0.00901801	-0.0108428	-0.00202405	-0.0194153	-0.0027983	0.0114043	-0.0184281	0.00877267	-0.0030252	0.0075448	0.0153289	-0.00933392	-0.00439224	-0.0155584
PNKP	-0.0155711	-0.00869298	-0.0110082	-0.000465989	0.00335391	-0.00362442	0.0039105	0.000758409	0.00263553	-0.00437747	-0.00716952	-0.00221391	0.00783005	0.00507116	0.0031868
MED25	-0.00960647	-0.0130379	-0.0119573	0.0116976	-0.000101002	-0.0170512	0.00768903	-0.00197307	-0.01116	0.00502221	-0.00382793	-0.0165025	0.00383043	-0.000953678	0.00678795
CLPTM1	0.0103845	-0.00759206	-0.0108497	0.0111242	-0.00232445	-0.0215512	-0.00396455	-0.00589909	-0.00979714	0.00300103	0.0169773	-0.00278996	0.00229324	-0.00604543	0.0159597
RELB	-0.00263178	-2.7205e-05	-0.0219266	-0.00965303	0.00820211	-0.0149332	0.0145504	0.0105094	-0.0137983	0.0103148	0.000235789	0.00462909	-0.00937953	-0.0231955	-0.000992284
TOMM40	0.011716	-0.018872	-0.00690066	-0.00416646	0.00499343	-0.00482623	-0.00380665	0.00340642	0.00135819	0.00641226	-0.0107228	0.0146013	-0.00165396	-0.0101425	0.000935069
HBP1	0.00452068	0.00994646	0.00397217	-0.0171955	0.0154237	-0.00114115	0.0276644	-0.00139994	0.00307617	0.0116351	0.0212054	0.00178617	0.0109069	-0.0108987	0.011968
PRKAR2B	0.0046221	0.0180138	-0.00300001	-0.0188722	0.00248967	-0.000715311	-0.0223326	-0.0109667	0.0103683	-0.00312828	-0.00706701	-0.00394889	0.00595319	0.00699017	-0.00763509
CDKN1B	0.00649658	-0.00215585	0.00444952	-0.0172657	0.0186723	-0.0146402	0.0255493	-0.00167092	-0.0032434	-0.00732345	-0.00147094	0.0115279	-0.00237651	-0.01396	-0.0136633
KLF4	-0.00208422	0.0202007	-0.00505358	0.00459275	-0.00899535	-0.0193351	0.00325447	0.00907506	-0.00544254	0.00601826	-0.0191355	0.00117429	-0.00896585	-0.00660943	-0.0189264
AP1M1	0.0110351	-0.0145693	-0.00232305	-0.0083871	-0.0130058	-0.0147858	-0.000566927	-0.00558345	0.00457205	0.00921326	0.00284939	0.00725327	0.004325	-0.0152572	-0.00255046
RAB8A	0.0122882	0.0133252	-0.00432292	0.0100924	0.00204719	-0.0146872	-0.00982395	0.00789623	0.00457736	0.0205546	0.00838015	-0.0169626	0.00749612	0.003135	-0.00370465
FAM32A	0.0166989	-0.00320217	-0.00190177	-0.00397982	-0.00251848	-0.011177	-0.000232314	0.0143195	0.00620111	0.00392464	0.0105495	-0.00360579	0.0025934	-0.000652467	0.00543672
STARD3NL	0.0168281	0.00685168	-0.00233285	0.00456381	0.00927344	0.00870132	0.00224962	0.00363282	0.000732504	-0.000132119	0.000522147	-0.00119388	-0.002009	0.00923148	-0.00249182
STK11	0.00214309	-0.0173459	-0.0198507	0.00219146	2.72077e-05	-0.0105129	0.0013051	-0.00084797	-0.00527944	-0.0136454	0.00995158	0.00859279	-0.00750856	0.00403244	0.00758166
ATP5F1D	0.0149476	-0.011078	-0.0121167	-0.00341106	-0.00176982	-0.00157932	-0.00274163	-0.00691312	-0.0011165	-0.00121482	0.0100305	0.00504905	-0.000335437	-0.00320771	-0.00181025
PPP5C	-0.00104141	-0.0137829	-0.00916256	0.0142371	0.014349	0.000764729	-0.00674451	0.0236005	0.0140864	0.0120476	0.00824026	-0.00121902	-0.0154093	0.0147205	0.00818133
CDK12	-0.0150528	0.00334279	0.0137204	0.00950057	0.00204068	-0.0109357	-0.00298351	-0.00399665	0.00348418	0.0091002	0.00850201	-0.00449057	0.000989885	5.314e-05	0.00813122
LIPE	0.00107882	-0.0145644	-0.0120472	-0.013932	-0.0116898	0.00113243	-0.00954763	0.00477408	-0.0313733	0.00267598	0.00484118	0.00382291	-0.0226495	-0.00112738	-0.0213381
PAFAH1B2	0.0132277	0.0143939	0.000691551	-0.001799	0.0102369	0.00173717	0.0103711	-0.00725152	-0.000593026	-0.00404906	0.0155263	0.000598179	0.0115993	-0.00722347	-0.000578021
TBC1D8	-0.00167725	0.0210171	-0.00982714	0.00797777	-0.0124371	-0.00477677	0.00977135	-0.00303897	-0.00316515	-0.00184091	0.00562786	-0.00855032	-0.00394873	-0.00809407	0.014186
CNOT11	0.0153709	-0.0101627	0.00411619	0.00779676	-0.0071818	-0.00104692	-0.00217069	0.0026712	-0.000685547	0.00508276	-0.00257876	-0.00842176	-0.00740651	0.00413103	-0.0103903
FOXJ2	-0.00127191	-0.000188141	0.0180142	-3.49446e-05	-0.00891219	-0.0288437	-0.0180257	-0.00776956	0.00174598	0.00120141	0.0102902	0.00243781	0.00303841	0.00552519	0.00212533
SRI	0.017349	0.000559042	0.00034255	0.0028924	0.00685774	0.00330049	0.00812551	0.0065106	0.00642992	-0.00347985	-0.00313176	0.00827691	0.00385936	0.00863668	-0.00366932
IRF3	-0.00680107	-0.0152986	-0.0110403	0.00281155	-0.00290845	-0.0135688	0.0112321	-0.0131171	-0.00799865	-0.017429	-0.017673	-0.0120956	0.00166419	-0.00557906	0.0126951
BCL2L12	0.0116134	-0.015632	-0.00797791	0.00491238	-0.000592991	-0.00593652	-0.00470686	-0.00167404	-0.00418493	-0.00433473	-0.00283898	-0.0208569	0.0037667	-0.0243749	-3.22223e-05
MPND	0.00844343	-0.00652053	-0.0162888	0.00495246	0.00670377	-0.00124803	-0.00361961	-0.00952302	0.00893697	0.0152903	-0.002207	0.00393907	-0.0161374	-0.0171484	0.0198351
SH3GL1	0.00403699	-0.0125254	-0.00734362	0.00803001	-0.00420027	-0.0258738	-0.0190483	0.00248721	0.00530183	0.0127351	0.00375284	-0.0100679	-0.0167695	0.0094359	-0.00305288
YJU2	-0.000531004	-0.00956115	-0.00904103	-0.00737646	0.00460583	-0.0179112	0.000666475	0.0260208	-0.00128033	0.0163318	0.0199319	-0.00885795	0.00689479	-0.0139127	-0.0195784
RANBP2	-0.00614686	0.00257848	0.024728	0.0106931	-0.00741705	0.000815842	-0.0108286	-0.00912227	-0.0084044	-0.00198922	0.0114827	0.006767	-0.0105133	-0.0170604	0.00760382
GRK5	-0.00192314	0.0103073	-0.0051929	-0.0146921	0.00763997	-0.0075574	-0.0277892	-0.0232596	-0.00209163	0.00937589	0.0175369	-0.0193937	-0.0132638	-0.00210653	-0.00564744
DVL3	-0.0120419	-0.00341423	-0.00261672	0.0139824	0.00276357	-0.0218131	-0.0123754	0.0106582	0.00991087	-0.00372892	0.00927315	0.00447669	-0.000476786	0.0186757	0.0114069
ABCF3	-0.0107913	-0.0143874	-0.00460662	0.00686315	-0.00213688	-0.0038076	0.00885917	0.000579281	-0.00375405	-0.00536124	0.0341257	0.00284474	0.0129035	0.00882933	0.000126912
EIF2B5	-0.00931696	-0.0172822	-0.00495325	0.00218302	0.000219273	0.00586346	0.0117274	0.00993085	0.00330601	-0.00974548	0.00964243	-0.00196396	0.0264327	0.00918306	0.0141138
CYTH2	-0.0123889	-0.00432801	-0.00727871	-0.0068032	0.000787942	-0.0118848	0.00350494	0.000856061	0.00376501	-0.0148937	0.0112291	-0.0160818	0.002958	-0.00660426	0.0130054
CA11	0.000214084	-0.0104977	-0.0007341	-0.0196982	-0.0108386	-0.0192531	0.00420528	-0.00536596	-0.00426461	-0.00622341	0.00973405	-0.0161386	-0.0126558	0.00260673	0.00796527
PLAG1	0.0027922	-0.00702802	0.0200154	-0.0185271	-0.0143917	-0.00135139	0.00542854	-0.0124028	0.0132405	0.0107196	-0.00711031	0.000789215	0.000496471	-0.00237173	-0.00347104
HCK	0.00786032	0.0191726	-0.0115649	0.0066785	-0.0117097	-0.00703023	0.00979274	0.00634169	0.00929774	0.00491611	0.00249798	-0.00637788	-0.0118383	-0.00146435	0.0101011
MRPL4	0.0117975	-0.0174693	-0.00667801	-0.000783953	0.00548169	-0.00513919	-0.00956234	0.00878042	0.0107127	0.00856567	0.0174007	-0.0053676	-0.00629734	-0.0106291	0.0105037
KEAP1	0.0152196	-0.00554827	-0.0100886	0.0150089	0.00138946	0.0047804	-0.0100437	-0.0035735	0.00146123	-0.00198123	0.00269006	0.00499942	0.00232768	0.00233358	-0.000717341
GLG1	0.00512294	-0.0124773	0.0196419	-0.000755757	-0.0134248	-0.0102718	-0.00256399	-0.0156849	6.38389e-05	0.00197396	0.000475148	0.00950871	-0.00771962	-0.00677962	-0.00418457
CSNK1G2	-0.00907815	-0.011492	-0.00853719	0.00327297	0.00655498	-0.0175815	0.0060432	0.0208052	0.00548376	0.00107399	0.0223283	-0.00257083	0.00252899	0.0068403	0.00627599
ABHD17A	0.00245563	-0.0166294	-0.011765	0.0145675	0.0207956	0.00244833	0.00817958	-0.0135926	0.00311747	-0.0183363	0.0094222	-0.00117231	0.00167731	0.0127164	-0.00417588
MOB3A	0.00898243	0.0116536	-0.00679385	0.0144807	-0.0137833	-0.0107378	0.00167666	-0.0204546	-0.0152434	9.89757e-05	0.00366392	0.00075092	0.00838921	-0.00495554	-0.0170394
CACNB3	-0.00989184	-0.0114757	0.00111758	0.00134916	-0.011837	-0.00772879	0.000323639	-0.00170107	0.0111979	-0.0182022	0.00127361	-0.0096886	0.00129642	-0.0138778	-0.00944653
DDX23	0.00761762	-0.0120596	-0.0014481	0.0205226	-0.0172718	-0.00561258	-0.0144473	-0.00210817	-0.011376	0.00444601	0.00531236	-0.00812363	0.00821327	0.00535181	-0.000626125
PLD3	0.00880937	0.00707165	-0.0127678	-0.00149595	-0.0135552	-0.016917	0.00316795	0.00253235	0.00615235	-0.0216637	0.0113232	-0.00410581	-0.0166762	-0.0109249	-0.00107069
GRIK5	-0.000386848	-0.00688902	0.00528501	-0.0177733	-0.00533377	-0.0101167	-0.000681655	-0.00639966	0.0035972	0.0170242	-0.0214915	-0.0147957	-0.0095159	0.00873717	0.0101696
CD79A	0.00939563	-0.00592139	-0.00573246	-0.017784	0.00722595	-0.00754952	-0.000379456	0.0101545	-0.0359568	0.0045022	-0.0046902	-0.00717924	0.00704621	0.00907315	0.00582006
RABAC1	0.0142714	0.00173762	-0.0164591	-0.00698244	0.00381861	-0.00072202	0.00145415	-0.00634431	-0.012587	-0.00822273	-0.00245263	-0.0081171	-0.0020023	-0.00786611	-0.00401631
ETV3	0.0091749	0.00542779	0.0154229	0.00782435	-0.00640164	-0.0150595	0.00356536	-0.0147987	-0.0061279	-0.0118038	0.0285802	0.00409971	0.0158812	0.00875585	0.00279375
PRKCSH	0.00452487	-0.0107682	0.000844931	-0.00382551	-0.00175317	-0.0325727	-0.020833	0.00903141	0.00633916	-0.00842811	0.0186943	0.00291103	-0.00385935	-0.00512526	-0.00729406
FCGRT	0.0080735	0.00348967	-0.0145612	-0.019097	-0.011243	-0.00385865	0.00345754	-0.00329554	0.0147009	-0.0145165	0.00146198	0.0058794	-0.00237703	-0.021563	0.00140757
NOSIP	0.0104799	-0.016253	-0.0013821	-0.0127204	-0.0182243	4.52482e-05	0.0106624	-0.00367493	0.00968975	0.00634031	-0.00510795	-0.00517399	-0.00642569	-0.00396904	-0.00493415
PIH1D1	-0.00216016	-0.0187374	-0.0153038	0.00153603	0.0118971	-0.00390326	0.0167901	0.00520888	0.00870528	-0.010235	-0.0058124	-0.0124478	-0.00135684	-0.0075732	0.00186042
RPS11	0.0161626	-0.00480588	-0.000685074	-0.0138931	0.00718693	-0.00305249	-0.0015316	0.0088118	0.00765293	0.00823047	0.00756586	-0.00110344	0.00173502	0.00648304	0.00970786
SUPT5H	-0.00536448	-0.0161758	0.000145871	0.00511948	0.00528242	-0.0308004	-0.00129585	-0.00595516	0.00626282	0.00909388	0.0160264	-0.00390601	0.0031458	0.00193719	0.0121738
PAF1	-0.0012377	-0.0052455	-0.00256877	0.00633169	0.0102933	-0.0252595	-0.0192383	0.0305279	-0.00239229	0.0227743	0.010356	-0.00486205	-0.00543419	0.00330027	-0.00159065
TIMM50	0.00912876	-0.0199464	-0.00805451	-0.00872399	0.00110955	-0.00275559	0.00987711	0.00592429	0.00459268	-0.00759733	-0.00891331	0.00331598	-0.00307649	-0.0209462	-0.00971961
MED29	0.0136829	-0.00967752	-0.0053601	0.0023852	-0.00836242	-0.0152687	-0.0026044	0.0143525	-0.00305284	-9.39497e-06	0.0107632	-0.00154472	-0.00140676	-0.0114606	-0.00798254
BICD1	-0.0120631	-0.000398117	0.00568516	-0.00797354	-0.00103397	-0.000341349	-0.0229034	0.00812128	-0.0114326	0.011277	-0.00295351	0.000836581	0.00151129	-0.00124807	-0.00163311
NCSTN	0.00807179	0.0154837	-0.00864788	0.0095494	-0.0100302	-0.0207655	0.0133937	0.00182292	0.00252437	0.00913355	0.00228086	0.00763198	0.013088	-0.000528472	0.0103012
IMPDH1	0.00326555	0.0173817	-0.0138285	0.00842669	-0.0143715	-0.015155	0.00835243	-0.00691124	-0.000323097	-0.0156199	-0.0100413	0.00169362	-0.0116284	-0.0144546	0.0122114
ESS2	-0.0055616	-0.00767896	-0.0121127	0.000486103	0.00509901	-0.0184527	0.00299256	-0.0074373	-0.000793825	-0.00762501	0.0369783	-0.00900151	0.00906691	-0.0140491	0.0206839
SLC25A1	0.0134084	-0.00671586	-0.012438	-0.000181449	-0.000342528	-0.009258	0.00211151	-0.00603581	-0.00533402	0.00143161	-0.0196766	0.00809183	0.00750532	-0.00222795	0.0124371
DDR1	-0.00739173	-0.0138213	-0.00362443	-0.0133187	-0.0136063	-0.00150494	0.00309561	0.00106419	-0.0183284	0.00330487	-0.00284507	-0.00116726	-0.00538609	0.0152721	0.0147326
IER3	0.0018291	0.00703929	-0.00460316	-0.0129867	-0.000306694	-0.0137837	0.0120718	-0.00248654	0.0140705	0.000605147	-0.00995848	0.0310729	-0.00592611	-0.00678994	0.00976462
FOSB	-0.0121131	0.00854944	-0.000638921	-0.00220454	0.0081859	-0.0161548	-1.57005e-05	0.00809482	-0.0110141	0.000658191	-0.0160791	-0.00114142	0.00706219	-0.0115953	-0.0231669
KLC4	-0.00977573	-0.0172456	-0.00285597	-0.00962761	-0.00953734	0.000166138	-0.00291693	0.0129582	0.0106833	-0.0058265	0.0157036	0.00576556	-0.00114451	0.00914844	-0.00108047
ERCC1	0.00580362	-0.00758143	-0.0120471	-0.0175544	-0.0114543	-0.01543	-0.00443629	0.00391789	0.00486133	-0.00598555	-0.00679051	0.00795136	-0.00196532	-0.0165885	0.0143829
HOMER3	0.00210185	0.0141689	-0.00989616	-0.000156741	-0.00841972	-0.0156636	-0.00372705	0.0131587	0.0107141	-0.0228122	0.00631866	0.0226599	0.00019349	0.0211725	0.0155502
CRTC1	-0.012901	-0.00800178	-0.00511285	-0.00929738	-0.0132112	-0.00258817	-0.00214793	-0.00635664	-0.0117789	0.0187227	0.00276873	0.00157639	-0.0147627	0.0135532	0.00516548
RNF215	-0.0154771	-0.00704886	-0.0048911	0.000392795	0.00785864	-0.00749854	-0.0118292	0.00882828	0.00341809	-0.0134348	-0.000608273	-0.00498398	-0.00705347	-0.0017349	0.00561842
SEC14L2	-0.0081429	-0.017075	0.00898145	-0.0137158	-0.005518	-0.00110887	0.00817569	-0.00630938	0.012262	0.0165263	0.00573221	0.00503191	-0.0103972	0.005447	-0.00870684
AVEN	0.00774394	-0.00369884	-0.00503345	-0.00191795	0.0088508	0.00031189	0.00224101	-0.00643258	0.00255173	-0.00743166	0.00106146	0.0116524	-3.36024e-05	-0.00188872	-0.0167529
CP	0.00499204	0.00874443	0.0164569	0.0122933	0.0046033	0.0115264	0.0061148	0.00624793	-0.0130357	-0.0171896	-0.00679729	-0.0104053	-0.0054914	0.00320725	0.0174154
CROT	-0.00788699	-0.00163374	0.00954058	0.00732603	0.00419848	0.0181491	0.00777847	-0.0115166	-0.0098188	0.00396619	0.00202883	-0.0107219	0.0102855	0.0324071	-0.0103334
RPS6KA1	0.0158393	-0.00161844	-0.00904718	0.00980916	0.00224909	0.00184532	-0.000669669	0.000692524	-0.00167051	-0.0181355	0.0128002	0.00212742	-0.00166114	0.00836609	0.00241675
SNRNP200	-0.004602	-0.017676	0.0101497	-0.000876055	0.00290752	-0.0157933	-0.00734317	-0.00991288	-0.000739305	0.0131716	-0.00188991	0.00700652	0.0254176	-0.00431989	0.0128713
CIAO1	0.0137896	-0.010406	0.0019803	-0.00295232	0.000951666	-0.00420471	0.0137827	-0.00411684	-0.00351948	-0.011215	0.0155314	-0.00366774	0.0112093	-0.000186174	0.0211011
TAF6L	-0.00535803	-0.0177276	-0.0163786	-0.00502087	0.00749969	0.000411926	0.00559038	0.011091	0.00185861	-0.00308808	0.00328497	0.0115219	-0.00508617	-0.00178276	0.0124969
INSIG2	0.0136327	0.00440073	0.00872199	-0.000747421	-0.00383399	0.00454725	0.0182253	0.000238402	-0.0106851	-0.00243593	0.0162671	0.0100369	0.00749957	0.0170769	-0.000784922
KPNA6	0.0108784	-0.0104532	0.0150269	0.0118924	-0.00235442	-0.0125725	0.00412791	-0.0113902	-0.00235499	-0.00641991	0.0128292	0.00967309	0.000774184	-0.00199497	-0.00360391
MAN1A1	0.00958269	0.00768692	-0.00165286	0.00617762	0.018277	-0.00368622	-0.00718047	-0.00712107	-0.0294608	-0.00227632	-0.0152608	0.0124013	-0.0065139	-0.0123832	-0.0127527
ITPKC	0.00911696	-0.00868382	-0.00463306	0.00767728	-0.0202353	0.00252701	-0.0104502	0.0069228	-0.0172607	-0.013446	0.00757456	-0.0121703	0.00707365	0.000959036	-0.024212
COQ8B	-0.00423964	-0.00538229	-0.0220118	0.00945057	-0.00766751	0.00203697	0.0200986	0.00559169	-0.0039867	-0.0164308	-0.0101468	-0.00931428	-0.0138303	0.00565276	9.97428e-05
BRD8	0.00349812	-0.0123385	0.00978942	0.00789717	-0.0264745	0.00260896	-0.0190134	0.0187506	-0.0026387	-0.0173779	0.00332849	-0.00386501	-0.00943116	0.00391155	0.00304681
KIF20A	0.0072348	-0.0132455	0.0039532	0.0247512	0.00218646	0.00308863	-0.0134131	0.00210465	0.0056763	-0.000629587	-0.0194873	0.00316522	0.00867282	-0.00847133	-0.00877113
FARSA	0.0153589	-0.00807198	-0.0107722	0.00527737	-0.00896143	-1.08052e-05	-0.00867842	0.00335691	-0.000392562	0.0135996	0.00554013	0.000425812	-8.80841e-05	0.00017893	0.00122676
GCDH	-0.000698124	-0.0179531	-0.0115649	-0.014388	-0.00259694	-0.00623381	0.00738078	0.000641326	0.00889774	-0.00545933	0.00633975	0.00424565	-0.00514207	-0.0264255	-0.00360684
MAST2	-0.012375	0.00537128	-0.00673568	0.0168114	0.00958769	-0.00305461	-0.0104432	0.00891128	-0.00785681	-0.0118538	-0.00345499	0.00476399	0.00224901	-0.0104154	-0.00202422
DNASE2	0.0155172	0.0035289	-0.00642943	0.00859221	-0.00127289	-0.00762025	0.00647261	0.00050186	0.00216696	-0.0085012	0.0114594	-0.00530312	-0.0030174	-0.00937102	0.00281563
RAD23A	0.00943603	-0.0106393	0.00116069	0.0027798	0.00624567	-0.0228894	-0.0100534	0.00144159	0.00760351	0.00554075	0.0129093	-0.0205067	-0.0261379	-0.00781156	0.00767327
CALR	0.0143746	-0.00638001	-0.00478123	0.0136357	0.0044734	-0.0108789	0.00181787	0.00345768	-0.00234712	0.0134768	-0.00284441	0.00790808	0.00841048	-0.00542344	0.00629255
NFAT5	-0.0129639	0.0147727	0.0111229	0.00139783	0.00408849	-0.00350362	-0.00935036	-0.013521	-0.0049544	0.00241697	0.00964825	-0.00257004	-0.0106334	-0.00479647	0.0036666
NOB1	0.0162958	-0.0111212	0.00139047	-0.00455695	-0.00584859	-0.00640496	-0.00274675	0.00648919	-0.000720333	-0.00422521	0.00738933	0.000269074	0.0092962	-0.00679091	-0.00180296
NQO1	0.00804464	-0.0029337	-9.47326e-05	0.00559963	0.0118176	0.0178658	0.00173005	-0.00958833	0.0164536	-0.000875591	-0.00733625	-0.0124431	-0.00452222	-0.0209974	-0.0255231
PPFIA3	-0.00868239	-0.00923698	-0.000101559	0.0088373	0.00155669	-0.0113778	-0.0083601	-0.00902894	0.0204926	-0.00949767	0.0104085	-0.00521104	0.00193739	0.00649118	0.0171033
GYS1	0.00365299	-0.00917161	-0.00540001	0.00602368	-0.00187959	-0.0114259	-0.0232673	-0.0106338	-0.00153925	0.0138753	-0.021898	0.0157058	-0.00269244	-0.00713376	0.00157392
RUVBL2	0.0152369	-0.0106855	-0.0104745	-0.00124693	-0.00324842	0.000650654	-0.00549698	0.00793911	-0.00138429	0.00863106	3.50108e-05	0.00365964	0.000282713	-0.00280267	0.000898133
BAX	0.00693432	-0.00779161	-0.0167681	0.0134481	0.00620555	-0.017433	0.00676348	0.000423884	-0.00351504	-0.00900853	0.00221462	-0.020872	-0.00186098	-0.00411566	0.0182379
IL7R	0.00618847	-0.0113843	0.0172301	-0.0109531	-0.0246087	-0.00472465	0.0065374	-0.00543212	0.00541544	-0.000189762	0.000437782	-0.000354751	0.00155053	-0.00530912	-0.00169606
TFAM	0.0135635	-0.00213135	0.0161067	-0.00975395	-0.00470231	-0.00083743	0.0133473	0.00143732	-0.000284491	-0.00461984	-0.00328464	0.00363732	0.00561989	-0.00526365	0.00588664
MMD	0.00518346	0.0185472	-0.00378105	-0.0191509	0.00433892	0.00143074	-0.0170551	-0.011164	0.0026656	0.000354263	-0.00951861	-0.00354574	0.0120121	0.00721736	-0.0107995
FAM162A	0.0150986	-0.00265955	0.00901167	-0.00578248	0.00579513	0.00777861	0.000804021	0.00611035	0.00364656	0.00882769	0.0077214	-0.0117098	-0.0064916	-0.0055889	0.0106129
RPL8	0.0164412	-0.00456291	-0.00445288	-0.0150647	0.000956261	-0.00212422	0.00315412	0.00298289	0.00306238	0.00483917	0.00265801	0.00121093	-0.0018968	0.00305225	0.00474735
SSBP2	-0.000394155	0.0120008	0.00584076	-0.029115	-0.0026442	0.00181782	-0.00380333	-0.00415293	-0.0093055	0.013659	-0.00651193	-0.00189655	-0.00569275	0.000743616	0.00178943
FANCL	0.00533497	0.0157195	0.00179619	0.021994	0.00827241	0.00717105	0.00135507	0.0156868	-0.00691338	0.0193551	-0.0138388	-0.00771285	0.00344218	0.00140327	-0.00223708
GSTM3	0.0064212	0.00210858	0.00143683	-0.0164972	-0.000709896	-0.0048481	-0.0111794	-0.005357	0.00297995	-0.00308087	0.0129159	-0.0166933	0.0146421	-0.00446638	0.0122321
GSTM2	-0.0130912	-0.00564126	-0.000360595	-0.00654743	-0.00426081	0.0114887	0.00187183	-0.0115645	0.013494	-0.00571566	-0.0019585	0.000578056	0.0184111	0.022641	0.00337217
STAT3	0.0083387	0.010567	0.00350074	0.0207543	-0.00496507	-0.0173129	0.00567004	-0.0142041	-0.000650669	0.0200333	-0.00956067	0.00125524	-0.00555183	0.0037597	-0.00519579
STAT5A	0.0113723	-0.0116953	0.000116156	0.00279532	-0.0187386	-0.00755382	0.00690638	-0.011622	0.00507862	0.0178833	0.00573402	-0.00428962	0.00618915	-0.00970149	0.0136372
CAVIN1	0.00665244	0.000603075	0.0041046	-0.0136937	-0.00664829	-0.00353797	-0.00506072	0.0142197	0.00796895	-0.0102277	-0.00992913	-0.0068185	0.0137592	0.0197576	0.0187604
MAP3K11	0.00384767	0.0139082	-0.0146815	0.0120112	-0.0160837	-0.0216368	0.00199638	0.00218502	-0.00103819	-0.000646874	0.00548083	-0.00872378	-0.00257567	-0.0124555	-0.00261078
AKT2	-0.00532029	-0.0144447	-0.0160523	-0.00313314	0.00574307	-0.0106065	0.0200262	-0.00923557	-0.0078071	0.0044025	-0.022775	-0.0038157	0.0042518	0.00417183	-0.00740569
DNAJA3	0.00691582	-0.0192988	-0.00464736	-0.00422609	-0.0131238	0.0105393	-0.00882951	0.0233066	0.001389	0.00659638	0.0111741	0.00109782	-0.00357391	0.00397009	0.000279893
HMOX2	0.0134406	-0.0178819	0.00120652	0.00556962	-0.00324271	0.000894766	-0.00978948	0.000812913	0.00291859	-0.00641857	0.0112997	-0.00154804	-0.00306011	-0.000370836	-0.0143717
CDIP1	0.0110237	0.00217601	-0.00845784	-0.0175668	-0.00961508	-0.00306816	-0.0137584	-0.0171347	-0.00364162	0.00808669	0.0122275	-0.0186222	0.0101981	-0.00212947	-0.0148979
MAP3K20	0.00573329	0.0176695	0.00562229	0.00431	2.13681e-05	-0.00904302	-0.00845214	0.00257664	0.00959139	-0.0121766	0.000889409	0.03472	-0.0117518	-0.00322393	0.00371785
CWC15	0.00855844	2.9024e-05	0.0125848	-0.0072342	0.00812766	-0.0091968	0.0130156	0.0312565	0.0158874	0.00574558	0.0153192	-0.000556537	-0.00428158	-0.00064517	-0.025932
COL5A3	0.000672974	-0.00672941	0.0093896	0.00302129	0.00162167	-0.00880029	-0.00515425	-0.00676058	0.0136588	-0.0190936	-0.0204796	-0.0115756	-0.00585438	-0.00204437	0.0226941
DNMT1	-0.00689553	-0.0131295	0.00348486	0.0252291	-0.00458699	-0.00887563	-0.00538997	-0.00699191	0.01193	0.0131133	-0.014267	0.000408919	0.00926296	-0.0113676	-0.00728064
PPAN	-0.0100178	-0.0173944	0.00806813	0.00429326	0.000256304	-0.0057832	0.00176164	-0.00308054	0.0140397	0.00702801	0.0158984	-0.00523135	0.00612803	0.00146959	0.0126631
TRMT10A	0.0118637	0.000351892	0.0124644	0.002596	-0.00391141	0.00296163	0.000300387	0.00118815	0.0104319	-0.00907563	-0.0236667	0.00586215	0.00749019	0.00742698	0.0116089
KIFC2	-0.0161625	-0.00270179	-0.00847976	-9.76021e-06	-0.0022093	-0.00241566	0.0124759	-0.000955213	0.0103747	-0.0064737	-0.00357779	-0.0028696	0.0089731	0.00648273	0.0121835
PSAP	0.0123738	0.0156157	-0.0120934	0.00126975	-0.00929109	-0.00618754	0.012259	-0.00486291	0.00569957	0.00695638	0.00170341	-0.000701977	0.00821284	0.00081466	-0.00200586
IKBKG	0.00726643	0.0121783	-0.0150935	0.00452022	0.00842287	-0.0100707	-0.0120501	-0.012158	0.00690076	0.00154227	0.0033423	-0.0211851	0.00489238	0.00300689	0.0161444
WARS2	0.0130986	-0.00365486	0.00442368	0.0025043	0.00402974	0.013293	-0.00580493	0.0131064	-0.00373446	0.0170467	0.00609659	0.024243	0.00488419	-0.000269431	0.0240102
PHB2	0.0166525	-0.00936551	-0.00353346	-0.00973748	0.00636552	-0.00198287	-0.00362936	0.00439787	0.00402483	0.000104944	0.000202151	0.00410507	0.0041881	0.000626164	0.00827426
PTPN6	0.00448435	0.00377101	-0.0185816	0.0168197	-0.00766594	-0.0101569	-0.00489824	0.0250442	-0.011421	0.00777403	0.00772336	-0.0212262	0.00121958	0.00491758	0.0089304
ENO2	-0.00804717	0.00457659	-0.00724955	-0.00811852	0.00541111	-0.00230855	-0.0166408	-0.0266213	-0.00607858	0.00137002	-0.00416916	-0.00824098	0.0108181	-0.0146825	-0.00647937
EMG1	0.0156927	-0.0085739	-0.00266732	0.00135739	-0.00396901	-0.00130591	0.00207251	0.00194967	-0.00475283	0.0170286	-0.000498567	-0.00493114	-0.0003266	0.00586896	0.00557171
LPCAT3	0.0108207	0.000941902	-0.00923875	0.0138895	-0.0129576	-0.00636432	0.00199299	-0.0122566	-0.00138111	0.014325	-0.0105768	0.00427395	0.00604557	0.00371206	-0.00446194
CLCN5	-0.000493475	0.0214994	-0.00117719	0.00240194	-0.0147777	0.000525214	-0.00957838	0.00215417	0.00533501	-0.00770277	0.00369728	0.0329104	-0.00479783	-0.0101789	0.0123659
CLCN3	0.00881552	0.0171021	0.00245912	-0.00696065	0.00322	0.00861804	-0.0285459	-0.0176086	-0.00183656	0.00155352	-0.00283605	-0.0119079	0.0125767	0.00052331	0.00439842
UTP20	-0.00854386	-0.00709058	0.0172989	0.00627522	-0.0103159	0.0186778	-0.00981903	-0.00936526	-0.00848375	0.0104953	0.00231876	0.00885729	0.0064171	-0.0170159	0.0129517
CUL3	0.00707394	0.0110906	0.00628929	0.00423278	0.012776	0.0185416	-0.0186812	-0.00505422	-0.00682194	0.0118958	0.0108907	0.0150318	0.00274061	-0.00836703	0.0269648
LARGE1	-0.00525329	-0.00189142	-0.00660407	-0.00730349	0.00354753	0.00675846	-0.0110767	0.00285546	-0.0219835	0.00787468	0.00968423	0.00383562	0.00937076	0.0157394	0.0240031
DDX56	-0.0126364	-0.00871719	-0.00995975	-0.000589116	-0.00135605	0.0132274	0.0157305	-0.0034268	0.0131255	0.00443321	0.000435869	0.00121782	0.0147743	0.00727235	0.0160256
TMED4	0.00417451	-0.0078587	-0.010577	-0.00929982	0.00239532	-0.019696	0.0230854	-0.00367387	0.00359068	-0.00993793	-0.00449495	-0.00363681	0.01997	-0.00263875	-0.00126913
BID	0.0143113	0.01266	-0.0102745	-0.000412431	-0.00331507	0.000855987	0.0102127	0.00561107	0.0104549	0.00420261	0.00598281	-0.0124584	-0.00579261	-0.00422439	0.00611444
RALB	0.0128523	0.0166324	-0.00252568	0.00143881	-0.00564545	-0.00800245	0.0104374	0.0030892	-0.00533025	0.00727914	0.00301346	-0.015979	-0.00475686	0.00313107	0.0120145
DNAJB11	-0.00400623	0.0016464	0.00515792	0.0146725	0.0291473	-0.00853541	-0.00971747	0.0131004	-0.00901709	0.00112412	0.00796285	-0.00148488	-0.000815678	-0.0185821	0.0017205
TBCCD1	0.0105257	-0.00895681	0.0055995	-0.00137462	0.0134062	0.00438347	1.82422e-05	-0.00805601	-0.00955991	-0.0040206	-0.00955723	0.0203095	-0.0133121	0.0140983	-0.000638025
GAB2	-0.00751026	0.0192039	-0.00281222	0.00343403	-0.00540098	-0.0247603	0.00406656	0.00873289	0.000886449	-0.000719897	-0.00459161	0.0109384	0.00678147	0.00247239	0.0160382
CORO1C	0.00792345	0.0231582	-0.00998045	-0.00571718	-0.000870604	-0.00242169	-0.0113035	-0.00291168	0.00363913	-0.00894878	-0.00713105	0.00307129	0.0114803	0.00412739	0.00315854
TAX1BP1	0.00811248	0.00614696	0.0201439	0.00329014	0.0133418	-0.0173464	0.00148805	0.00518765	0.00608859	-0.00286706	0.00473772	-0.0075894	-0.0239735	0.00582069	0.010444
NDRG2	0.00419805	-0.00464612	-0.00380346	-0.0251075	-0.012655	-0.00366833	0.00235441	0.00306386	0.0188216	-0.00600014	0.00697124	0.0115363	0.0129688	-0.00542	0.00725888
METTL17	-0.0101016	-0.0149534	-0.00859215	0.00143592	-0.0142977	-0.000237305	-0.000587461	0.0186439	0.00977411	-0.0160174	-0.0107322	0.00173778	0.00401906	0.00318019	0.00515248
ARHGEF40	-0.00156402	0.0194057	-0.0113171	-0.00142722	-0.0181764	-0.0105711	0.00356486	0.0126403	0.00308019	-0.0202266	0.0054944	0.0064079	0.0127702	-0.00250499	-0.0166138
PNPLA6	-0.0043326	0.00882449	-0.0221718	0.0142724	-0.00638443	-0.0121413	0.00851043	0.000570657	0.000486204	-0.00176716	0.00498503	-0.00708411	-0.0054952	-0.00793235	0.00152024
MCOLN1	0.000609472	0.011796	-0.0187182	0.0120083	-0.00192597	-0.0173666	0.0118428	0.00297042	0.00399825	-0.000501222	0.00358663	-0.0190211	-0.00214179	-0.00645412	0.00584052
PKN2	-0.0119266	0.0141584	0.00879571	0.00144266	0.00743555	0.00711564	0.00399138	0.00934926	-0.00604413	-0.00942153	0.0138069	-0.00955359	-0.00661431	-0.0188521	0.011769
ETFB	0.00673057	-0.00805203	-0.00835543	0.0141647	0.00659544	0.00778341	0.00768417	0.0101684	0.0111731	0.00821737	0.0215486	0.0136675	-0.0124867	0.00267744	-0.0322131
NKG7	0.00948786	-0.00622695	-0.00423384	0.0209702	0.0237593	0.00167166	-0.00278222	-0.00998447	0.000604377	-0.0105312	0.00267584	8.47082e-05	0.00302681	0.00754252	0.000911873
STXBP2	-0.00140555	0.0118971	-0.0215864	0.00900094	-0.00546544	-0.0175344	0.00410853	0.000137833	0.0157433	-0.00592233	0.0060782	-0.0143428	-0.00129184	0.00384379	0.0104337
SGCE	-0.00965188	0.00365418	-0.00849521	-0.0113016	0.00350825	0.00927862	-0.00107327	0.0146089	-0.00686585	0.0156889	-0.00817565	-0.00265048	0.00651203	-0.00439653	-0.00916234
CHN2	-0.00901469	0.00584184	-0.00848421	0.0151314	0.0144069	0.00481237	0.000531238	-0.000165647	0.00210353	-0.00347124	0.0200431	0.0181745	-0.0130234	-0.00217973	-0.0206159
WWOX	-0.00671961	0.00493288	-0.00359511	-0.00275972	0.0230534	0.0224342	3.33696e-05	-0.00460108	-0.00133507	0.0188055	0.00562979	0.00476867	-0.00575918	0.00135598	-0.0067471
SLBP	0.0155865	-0.00711173	-0.00289366	0.00909927	0.0123928	-0.003595	-2.476e-05	-0.00356165	0.00978377	-0.000915993	-0.00653141	0.000223639	0.0127372	-0.0153303	0.00501544
ARID3B	-0.0120842	0.00177064	0.00127779	0.0111269	0.00964932	-0.0176874	-0.0140704	-0.0127413	0.00734422	0.000491722	0.0174837	-0.00491244	0.00438302	0.00944759	0.000425784
CNN2	0.0153698	-0.011523	0.00525531	-0.00222401	-0.00154468	-0.00946335	-0.00892253	0.00127323	0.00311876	0.00298191	0.00808694	-0.00245043	-0.0061397	-0.00201281	0.000372066
POLR2E	0.00979584	-0.0033062	-0.0162253	-0.00815932	0.00616079	-0.00927518	-0.0165058	-0.00653397	0.00228537	0.00475703	-0.0170051	-0.0176588	0.010156	-0.0040495	-0.00640591
HDAC9	-0.00203165	0.0156222	2.84502e-05	-0.0154872	0.00905108	0.00520306	-0.0099712	0.0244946	-0.0272617	-0.000513643	0.00545569	0.0082817	0.0115301	0.000932652	0.0127063
CD244	0.00865281	0.00546836	-0.0063921	0.00931865	0.0255164	0.0034322	-0.0103912	0.00186981	0.0142171	-0.0217614	0.00912445	0.0180933	-0.00144762	0.0182967	-0.0030885
ADGRE1	0.00649321	0.0169695	-0.00583085	-0.000523037	-0.0116449	-0.000314907	0.0134425	-0.0147745	0.0108906	-0.00770844	0.0100569	0.00278507	-0.00980084	0.00157498	0.0197057
RAB23	0.00491302	0.00754616	0.00885927	0.0112905	0.00798084	0.0144122	0.012623	-0.00210847	0.00546776	-0.0168485	-0.00691072	-0.00434987	0.00210722	-0.01131	-0.0232894
RAB11A	0.0124901	0.0164993	-0.00362501	-0.0125535	0.00419664	0.00296855	-0.0144666	-0.00182687	0.00184297	0.00476604	-0.00494625	-0.00954675	0.00828453	0.00164604	-0.00403315
EIF2B2	0.0136311	-0.00703307	-0.00968909	0.00416914	0.00823989	0.00793645	-0.00101222	-0.00300217	0.0101728	0.00326684	-0.0054167	0.00408231	0.00464244	-0.000730567	0.00697032
DLST	0.00398447	-0.00869516	-0.00297538	-0.0062714	0.0296106	-0.00662688	0.0118359	0.00538353	0.0147156	0.000406483	0.0013827	0.00433497	0.0204302	0.0105554	0.014534
ULK2	-0.00022336	0.00868065	0.00960186	0.00182311	-0.0184943	-0.00982175	0.00599459	-0.0109414	0.017641	-0.0179617	0.0112944	-0.0105419	-0.00974884	-0.0111524	0.011548
DGKQ	-0.00856322	-0.0126018	-0.0107519	0.0089808	0.01614	-0.00111874	0.00519487	-0.0119395	-0.00336785	-0.0148772	-0.00446687	0.00685646	0.00839966	0.00726348	0.00160234
CHMP2B	0.0125966	0.0126852	0.012214	-0.00435557	0.00682682	-0.00628308	0.0179305	0.00428519	0.00250748	-0.0048653	-0.00137137	-0.0100717	0.00361838	-0.00404486	-0.0024519
PLOD3	0.00250247	0.0102883	-0.0226049	0.00445085	-0.0121663	-0.00846315	0.00472796	-0.00707366	-0.00826873	-0.0147435	-0.000469648	0.00520637	-0.00399309	-0.00171337	-0.00103391
AP1S1	0.0166736	-0.00612685	-0.00643199	0.00179566	-0.00128721	0.00115523	0.00541484	-0.00842322	0.00603661	-0.00781903	-0.0107727	-0.00687507	-0.00377	-0.00141457	0.00048666
MAPK13	-0.0020115	-0.0218076	0.00390703	0.00562908	0.0179854	-0.00794466	-0.00772806	-0.00442673	-0.00199342	-0.0125739	-0.00181898	0.0024519	-0.00475286	0.0085079	-0.0180442
LBR	0.0163307	-0.000976558	0.00244027	0.00324966	0.00691584	0.00872197	0.00541574	-0.00930969	-0.00488683	-0.00499242	-0.0148538	0.0129631	0.0136417	-0.00908018	0.00443433
PRCC	0.0131676	-0.00859491	-0.000569997	0.00366096	0.00123747	-0.0210628	-0.00949845	-0.00142207	-0.00293317	-0.0023537	0.0137945	-0.0230207	0.00228577	-0.0169222	0.00666575
HDGF	0.0158537	0.00239194	-0.00437521	0.000803564	0.00816423	-0.0131535	-0.00516878	-0.0119885	0.00520614	-0.00035571	-0.0152	-0.00817003	0.00447275	-0.00634535	0.0116113
THOP1	-0.000212756	-0.0235855	-0.0130933	0.00268458	-0.000138481	0.00118256	-0.00598057	0.00742479	-0.000691032	-0.00363931	-0.00635605	0.00604061	-0.0024689	-0.0263579	-0.0152776
APBA3	0.00129848	-0.0224548	-0.0133693	-0.00156376	0.000180688	-0.00300408	0.0105896	-0.00797908	0.00377218	-0.00499378	0.00510651	0.00154933	-0.00818676	-0.0070355	-0.0146982
MATK	0.00463966	-0.013841	-0.00502183	0.0100654	0.0281099	0.00447529	-0.00971652	-0.00839277	0.0067293	-0.0117698	0.00722839	0.0090281	0.00290461	0.00564971	-0.01534
PIAS4	0.00260205	-0.00363647	-0.0193088	0.0132421	-0.00421155	-0.00426251	-0.00844374	-0.000852428	-0.0064544	0.00400893	0.0341675	-0.00960321	-0.00745295	-0.0157963	-0.0188072
MAP2K1	0.0166376	0.00936104	-0.00237479	-0.00397602	-0.00419377	-0.0060742	0.00547828	-0.00388654	0.00106001	-0.00158615	0.011714	0.0112307	-0.00287021	-0.00913281	-1.2045e-05
SGTA	0.0126668	-0.0151728	-0.00845119	0.00601956	0.00155017	-0.0135032	-0.00343091	0.0092854	0.000876183	-0.00185795	0.0050478	0.000205047	-0.000118863	-0.00971508	0.000807303
TMEM242	0.00990043	0.00426219	0.0119185	-0.00586769	0.0208495	-0.00125389	0.00820045	-0.0034422	-0.000593926	-0.0129874	0.00792709	-0.00516792	-0.00349578	-0.00543	0.00555757
DTX2	0.00273798	0.00245803	-0.0175853	0.0119279	0.000779762	0.00697167	0.00258593	-0.0126339	-0.00757119	0.00604158	0.020952	0.00643581	0.00145819	0.00266955	0.0130459
HSPB1	0.00932651	0.00637166	-0.00988235	-0.00542884	-0.00476948	-0.0164301	-0.00477981	-0.00747449	-0.00528635	0.0105041	0.0139624	-0.0333761	-0.00404684	-0.0148829	-0.0139971
HNRNPA2B1	-0.00606153	0.0101283	0.00794545	0.00752534	0.0238174	-0.00236869	-0.00205606	0.00362155	0.0104292	0.0123854	-9.39154e-06	-0.00820788	0.0119327	-0.019393	-0.00507228
MRI1	-0.0121271	-0.0153935	-0.00214718	-0.00609352	-0.0116431	0.000490277	0.00171667	0.00666696	0.0105992	-0.0241689	-0.00773036	-0.00178269	0.00298842	-0.0102533	0.000347544
PRKACB	0.0161167	-0.00390531	0.0112632	-0.00811459	0.00225015	0.00710184	-0.000360001	-0.0117965	-0.000919898	-0.00624882	0.00116758	-0.00424416	0.00658089	0.00262697	-0.00600684
SGSH	-0.012977	-0.00569746	-0.0073041	-0.0168014	-0.00256113	-0.0110973	0.00664678	-0.0050876	0.0059011	-0.0186397	0.000917006	0.00289802	0.013346	-0.00456533	0.00960746
CSTB	0.0145648	0.0088593	-0.00562532	0.00599826	-0.000728431	-0.0116064	-0.000979975	0.00784397	0.0096758	-0.010583	0.0141418	-0.00781592	-0.0073243	-0.00857814	-0.000699963
SH2B2	0.00308217	0.00268845	-0.0203886	-0.000225604	-0.00737127	-0.00328446	-0.00454955	0.0114681	-0.0395055	0.00648354	-0.00738155	-0.0050443	-0.0146678	0.00482727	0.00447551
PEX5	0.0127781	-0.0141306	-0.000848253	-0.00910862	-0.0105722	-0.00264292	0.00230487	-0.00987596	-0.00576718	0.0006197	0.00891583	0.00118509	0.00772352	-0.00340322	-0.00434323
JKAMP	0.0148409	0.0125504	-0.00229272	0.00152412	-0.0034067	0.000539626	0.000149157	0.0146586	0.00322392	-0.00576985	-0.00602195	0.00345307	0.0142755	0.0131214	0.00706946
CD44	0.0106096	0.00855449	0.00922741	-0.0135731	-0.00376911	-0.0156449	-0.00164759	-0.00403929	0.0179011	-0.00575928	0.00747949	0.0236909	-0.00124732	-0.00528663	0.016566
EIF2AK4	0.000154014	0.0032661	0.0157549	0.00334854	-0.0106721	-0.0236118	0.00326555	0.0125988	-0.00459735	-0.0195839	0.0145004	6.78643e-05	-0.00537543	-0.0166642	0.00669353
WDR1	0.015681	0.00279836	-0.006314	0.0010497	0.010508	-0.00372544	-0.0189843	-0.0132599	0.00785436	0.00557222	-0.00445753	-0.00375213	0.0072289	0.00448362	0.00566193
SLC2A9	0.00103721	0.0177773	-0.00558375	-0.00641778	-0.0110181	-0.00544575	-0.00379467	0.00532041	0.0148579	-0.00421285	0.0149234	0.0308613	0.00569306	0.0101607	-0.00541115
NDRG1	0.00830507	0.012225	-0.00852094	0.00440409	-0.0068059	-0.0187941	0.0186538	-0.00815716	-0.0084573	0.000407647	0.0101923	0.000733121	0.0207261	0.0101329	-0.00453469
WDR83	0.00109503	-0.00821974	-0.0183667	-0.00923539	0.00396733	-0.00284488	0.00304508	-0.0133989	0.00666308	-0.008441	0.0153745	-0.0082548	-0.0185545	-0.00088196	0.0121548
PRDX2	0.0148537	-0.0136066	-0.00307416	-0.00147119	0.00885288	2.19301e-05	-0.00501074	-0.00834894	0.00435585	0.00107827	-0.00359649	-0.00720317	-0.00685914	-0.00754647	0.00577502
PLEKHA8	0.0047049	0.00741572	0.0163178	0.00230688	-0.0162282	0.0137477	-0.00129544	-0.00667021	-0.00625521	-0.0100976	0.018313	0.00895499	-0.00849348	-0.00132274	0.00407271
SPC25	0.0104002	-0.00751444	0.00467026	0.0181977	0.00142234	0.0036525	0.00050831	0.010308	0.00882649	-0.00138203	-0.0242637	0.000509898	0.00513458	-0.0113212	0.0116647
UFD1	-0.00370097	-0.00737213	-0.00207615	-0.000600326	0.0327182	-0.00728543	0.00461036	0.0199991	0.0156845	0.00431869	-0.00440468	-0.00575779	-0.00664059	-0.011188	-0.00421867
ZNF287	0.0033609	-0.0160738	0.0170533	-0.00458198	-0.00654086	0.0108054	-0.00654671	0.00301486	0.00809743	-0.00497504	-0.00771606	-0.00122777	0.00279421	-0.00114569	0.00296069
LETM1	0.00416746	-0.0233973	-0.00594247	0.00494261	0.00350618	-0.0107394	-0.00250622	-0.00583022	-0.00620813	-0.000491214	0.00658455	0.0221287	0.00272378	-0.00273627	-0.0163046
UBQLN1	0.0134519	0.00975504	0.0103664	-0.00105019	0.00488136	-0.00704172	0.00757422	-0.0129717	-0.0110375	-0.00240498	-0.0163499	-0.00993876	0.0134972	0.00023191	0.00974983
FCER1A	0.00517217	0.00481556	-0.000122709	-0.0232473	0.00449554	0.00525666	-0.0109642	0.0129195	0.0187292	-0.011468	-0.00320648	0.0228529	-0.00047103	0.00858133	0.00886116
TXN2	0.0172013	-0.00457711	-0.00720641	-0.00100918	-0.00234589	-0.000654207	0.00666475	-0.00712911	0.000681298	-0.00343098	-0.00542042	-0.00373338	-0.00123703	-0.00847104	0.00603386
SLC1A3	-0.00355583	0.0168748	-0.00181309	0.0132199	-0.00886838	0.00340378	-0.0025231	-0.00438637	-0.0127649	-0.000976204	5.12365e-05	5.227e-05	-0.0040636	-0.00859963	0.0184934
CRBN	0.0122739	0.00195048	0.0147055	-0.00993704	0.000810133	0.0124951	0.00615668	0.00543828	0.0126906	-0.00163204	0.00396346	-0.011172	0.00935631	0.00664365	-0.0102692
MSH6	0.000247688	0.00068029	0.0267164	0.012502	0.000253567	-0.00500404	0.00393496	0.00200606	-0.000242554	0.00639519	-0.00157019	0.00615349	0.0143949	-0.0187218	0.0083272
FBXO11	-0.013159	0.0103348	0.0145283	-0.000272203	0.00510578	-0.0117499	0.00843102	-0.00818997	2.4954e-05	0.00663381	-0.0108073	0.00741765	0.00636315	0.000309024	-0.00614529
TBL2	0.0144925	-0.00422869	-0.0114612	0.00321845	-0.0148064	0.00257975	0.000796328	0.0036579	-0.00172172	0.00131505	-0.00119325	0.00430551	0.00246009	0.000901269	0.00387941
BUD23	0.000699617	-0.010537	-0.00918697	-0.0130062	0.022465	-0.009115	0.0106512	-0.00311452	-0.00414758	0.00356029	0.0207651	-0.00985411	0.00422875	0.00298068	-0.0104081
MCM5	0.0094875	-0.0127038	-0.00922313	0.0157062	0.0147255	-0.00317106	-0.00766886	0.00758055	0.00998378	0.00592953	-0.0101657	0.00753452	0.0197338	-0.0083055	0.00537215
HMOX1	0.00927839	0.0164283	-0.0122278	0.00889827	-0.00405188	-0.00977368	0.010682	-0.00269644	0.00763001	-0.00265284	0.00340724	-0.00478953	-0.000476215	-0.0133703	0.0112744
MPRIP	-0.0145592	-0.0118673	0.00564338	-0.00647128	0.00428802	-0.0126474	-0.0074495	0.00541625	-0.00888666	-0.00274563	0.000615067	0.00149124	-0.00454326	-0.00490314	0.00216465
CIC	-0.012239	0.00082888	-0.00572529	0.00922363	-0.00572665	-0.0245054	0.00028749	-0.0177681	-0.00913921	0.00294379	-0.00177361	-0.0081233	0.00583968	-0.00284304	0.0125994
PAFAH1B3	0.0145007	-0.0134751	-0.0061956	-0.00339165	-0.00482261	-0.00597957	0.00267391	0.00296581	-0.00223277	-0.00103758	0.00301539	-0.00669338	0.00365797	-0.0166656	0.000182102
IL27RA	0.0116442	-0.0124802	-0.00333062	-0.00193848	-0.0250032	-0.000100456	0.00242587	-0.000449507	-0.00265358	-0.0155916	0.0074452	0.00316162	0.00451486	-0.00935044	-0.00309319
PRKACA	0.00655115	0.0153509	0.00130249	0.00282838	-0.0103708	-0.026444	-0.00127978	-0.0119725	0.0118374	-0.00649461	-0.00969986	0.00155554	-0.0123291	-0.00187529	0.0254144
ASF1B	0.0118451	-0.00762121	-0.00678016	0.0220881	0.00273164	0.00328945	-0.00722522	-0.00387496	0.00764594	0.00330759	-0.0160371	0.00319651	0.00550927	-0.0183229	0.00560848
DDX39A	-0.0139922	-0.00462318	-0.0104158	0.00328037	0.017197	-0.00806489	0.00491213	0.0010773	0.00604457	0.00469002	-0.0107088	-0.0103902	0.00607035	-0.01185	-0.00789229
DNAJB1	0.00624322	-0.0110461	0.00720528	-0.0128295	0.0145686	-0.0243588	0.0152542	-0.0153738	0.00513946	-5.43738e-05	-0.00727867	-0.000343239	0.00537535	0.00352601	-0.0156615
USP40	-0.0129858	0.00533627	-0.000314853	-0.00213711	-0.00257486	0.0121611	-0.0151113	-0.00696668	-0.0156231	0.00174069	0.00787049	-0.012425	0.000295686	-0.0107866	0.00798203
KBTBD4	0.0137248	-0.0124544	0.00208698	-0.00565031	0.0112694	-0.0129999	0.0141543	-0.00059659	-0.00253538	0.00768593	-0.00309852	0.00976868	0.00120383	0.00564708	-0.00988211
CELF1	-0.0128745	-0.00324436	0.00996597	0.0076591	-0.0135942	-0.00151693	0.00551112	-0.0130423	-0.0150894	-0.00545888	0.000716177	0.0215712	0.00721309	0.00918845	-0.000655965
NDUFS3	0.0151967	-0.00822826	-0.0072348	-0.00778157	0.0114405	-0.0021552	0.0112702	0.00526272	0.00508277	-0.00449815	0.00282695	0.00128325	0.00215254	-0.00403662	0.00854856
POR	0.00588384	0.00728289	-0.0193344	0.00435752	-0.00234273	-0.0116503	0.0136321	0.00152704	-0.00659068	-0.010596	0.0152614	0.00263488	-0.0125459	-0.0124358	0.0182571
IGF1R	-0.00769907	-0.00179287	0.00739575	-0.0236241	-0.0149626	0.00022541	0.0004908	-0.0182555	-0.00145158	0.00964499	0.00596207	0.00736581	-0.00497034	-0.0124573	0.00330494
INSR	-0.00600073	0.0173168	-0.00642538	-0.0102225	-0.0109253	-0.0105029	0.00829623	0.00456926	0.00779247	-0.0167313	-0.00061789	0.0127919	-0.00305041	-0.00601572	0.0168812
FCER2	0.00178254	-0.00431204	-0.00916828	-0.021906	2.50778e-05	-0.00324154	-0.00749967	0.0148796	-0.0300819	-0.00151174	-0.00187207	-0.00409761	0.0101005	0.00150142	0.00774252
TRIM28	0.00889333	-0.0201313	-0.00712941	-0.0111406	-0.00195864	-0.0123286	-0.00435797	-0.00699968	-0.00517617	0.00338932	-0.00088635	0.00262007	0.0150124	-0.0135751	0.00595481
UBE2M	0.0162043	-0.00569834	-0.00539472	-0.000538851	0.00935578	-0.0146682	-0.00414346	0.00594092	0.00465465	0.00385541	0.00604253	-0.00219829	-0.00143584	0.00637028	0.00457533
ADCY9	-0.00454899	0.00970434	-0.00468716	0.0186677	0.00921356	-0.00790141	0.00550734	-0.00828125	0.00635752	-0.0267644	0.00918558	-0.000457391	0.00131415	-0.000748285	-0.0187982
MEF2C	0.00192119	0.0107303	0.0053646	-0.0179172	0.00844995	-0.0069157	-0.00856987	0.0236397	-0.0316158	0.00591825	-0.0145168	0.0124044	-0.00170082	0.0145208	0.00884506
CTR9	0.0105616	-0.000138816	0.018575	0.010562	-0.00950996	-0.000772029	-0.0221665	0.00507671	-0.00851867	-0.00288069	0.00531946	-0.000962173	0.00222701	0.00457589	0.00476878
EIF4G2	0.00650135	0.00911097	0.016179	-0.00654815	0.00903971	-0.0190543	-0.0194676	0.00635228	-0.00215449	0.00352715	-0.019156	-0.00242317	0.0257977	-0.000451357	0.00375993
IRAG1	0.00144931	0.0209512	-0.00803108	3.59247e-05	-0.0138769	0.00329674	0.00149286	-0.000544221	-0.000336623	0.0103533	-0.00680428	-0.0166788	0.00103556	-0.00412722	0.0183973
PCYT1A	-0.000939846	0.0085033	-0.00475453	0.0280268	0.00480447	0.00481884	-0.00418269	-0.00681029	0.00700166	-0.0152505	-0.00468303	0.0118468	0.0142893	0.0153166	0.0118385
PSMD4	0.0178652	-0.00492766	-0.00679459	0.000950625	-0.00252257	-0.00311935	5.38063e-05	0.00223688	0.00211354	-0.00104076	0.00260363	-0.00210409	0.00115582	-0.00201965	0.00430226
TMOD4	-0.0137583	-0.00024749	0.00734066	0.00471233	-0.00787131	0.00463371	-0.00244011	-0.000253127	0.0168241	0.00952313	0.00103488	-0.0112071	0.00692371	0.0226529	0.0106166
SNX6	0.0160926	0.00881262	0.00870022	-0.00042033	0.00374723	0.00241928	0.0116813	0.00202855	0.00199148	0.00253763	-0.00691295	-0.0159549	0.00265381	0.00257644	-0.002204
MTHFD2	0.0120815	0.0122912	-0.00492098	0.0187961	0.00376671	0.00153997	0.00635491	-0.00383279	0.00534374	0.0163464	-0.00581705	0.0067846	-0.00085961	-0.0069683	0.00602912
KIT	0.00361254	0.00380517	0.0109515	-0.0203888	-0.00531768	-0.00270334	-0.00765147	0.0166485	0.00492141	-0.0191706	-0.00128893	-0.00314838	0.0137584	0.000162994	0.000523215
PAN2	-0.0168468	-0.00659179	-0.000947426	-0.00282826	-0.00757262	-0.00261887	0.00376779	0.00192391	0.0072611	-0.00529455	-0.0101568	-0.00493903	0.019025	0.00305205	0.00677822
CS	0.0115671	0.00013584	0.00774474	-0.00358823	0.00326617	-0.0154966	-0.00757469	-0.010551	0.00333481	0.0102774	-0.0211283	0.0223525	0.0216931	0.00295999	0.0222171
AMPD3	-0.00556757	-0.00263362	-0.00297498	-0.0170804	-0.0177174	0.00335479	-0.0100416	0.00535051	-0.0109744	-0.000758288	0.0232787	0.0210276	-0.00166977	-0.00046975	0.0350479
BCAS2	0.010412	-0.00268503	0.0150698	-0.00896058	0.0151417	-0.0187979	0.00695534	0.00836977	0.00129987	0.0035651	0.00880318	-0.00328659	0.00445238	-0.00235909	0.00364552
SH2D1A	0.0138418	-0.0118224	0.010831	0.0040178	0.00731585	0.00884005	0.000952859	-0.0060366	0.0128884	-0.00634359	-0.00239602	-0.0043132	-0.00209813	-0.000296649	0.000447519
CTCF	0.00431394	-0.00806977	0.0217575	0.0061695	-0.00170509	-0.0160583	-0.0200872	0.0161516	-0.00140517	0.00677084	0.0155874	-0.0020748	0.00139315	0.0083633	0.00394727
PARD6A	0.0148443	-0.00795482	-0.00945538	-0.00372663	-3.88294e-06	-0.000103339	0.000561337	-0.00753997	-0.00447554	0.00266475	9.97127e-05	-0.00443828	-0.000609924	-0.00555972	-0.00486469
TFAP4	0.00472152	-0.0163445	0.00367874	-0.0213419	-0.0119762	0.00270395	-0.00506656	-0.000913246	0.00771056	0.0166512	0.0127063	-0.00185953	0.00746342	-0.000955259	0.00613222
RANBP1	0.0131902	-0.0153188	-0.00403922	0.00550976	0.00163473	0.00115884	-0.00462171	0.0166175	0.0105408	0.00399326	-0.0104678	0.000488193	0.00335819	-0.0192764	-0.00567168
CD247	0.0075586	-0.0163657	0.00563887	0.00591488	0.0144171	0.00219537	0.00359691	-0.0156107	0.00567431	-0.0103079	0.0231005	0.00633159	0.00885188	0.0270604	-0.0175736
RFX5	0.00129712	-0.0138973	0.000146336	0.0141673	-0.00712176	-0.00605955	-0.00976296	0.0169614	-0.0233346	-0.00978477	-0.0304362	-0.00803573	0.0176802	0.0142179	0.0117733
PSMB4	0.0163877	-0.0079183	-0.00710282	-0.00434748	0.00799936	-0.00288775	0.00470545	0.00616328	0.00626582	0.00221443	-0.00612069	0.00459771	0.00981094	-0.00186104	0.00649294
SLC30A4	1.82919e-05	-0.00579896	0.0117449	-0.0192129	0.0101708	-0.000812595	0.00279425	0.0088005	-0.0342407	-0.00418337	0.00137305	0.00126687	-0.0251483	0.0130322	-0.00942768
BLOC1S6	0.00865582	0.0196331	0.00597712	-0.0141508	0.0119203	-0.00258256	-0.00501616	-0.00720953	0.00233377	-0.000997354	-0.00237785	-0.00962169	-0.000365759	-0.00946607	-0.00554475
METAP1	0.0139893	-0.00170111	0.0087291	-0.00165436	0.010078	0.0117443	0.000755759	0.00593189	0.00537473	0.00498579	0.0175237	0.000410368	0.00648793	0.00865235	0.0138376
TNFSF14	0.0053772	0.00340571	-0.00389139	0.0181512	-0.0139926	0.0136493	-0.022759	-0.00331409	-0.00862805	-0.00900631	0.0308115	-0.00233852	0.00539492	0.0196189	0.0011011
RSL1D1	0.0107448	-0.00448626	0.0143069	-0.019438	-0.00523124	-0.0122656	-0.00133185	0.00823101	0.00763608	-0.00769671	0.00153202	-0.00229172	-0.00687702	-0.0146854	0.000122061
APC	-0.0112914	0.00801858	0.0183603	0.0092286	-0.00969137	-0.00844442	-0.00522729	0.00524748	-0.00813766	-0.00686896	0.0128419	-0.00750224	-0.00447547	-0.00836924	0.0115098
REEP5	0.0166735	0.0112545	-0.00255936	0.00266125	0.000570251	0.000959803	0.000653468	-0.00103761	-0.00288549	-0.00873223	-0.00221787	0.00990906	0.00537977	0.00339711	-0.00343524
ERGIC3	0.0152253	-0.00684228	-0.00669953	-0.0145396	0.0038648	-0.00123112	0.00419481	0.00301255	0.00343801	-0.00845864	0.00198029	0.00844266	-0.00190738	0.00100121	0.00807959
UQCC1	-0.0064256	-0.00780033	-0.00990384	0.0101889	-0.00572383	0.0285097	0.0093738	0.00321857	-0.00940658	0.00485624	0.00606758	-0.00205118	0.0137848	0.0178167	0.015083
NCOA2	-0.00889344	0.0188122	0.0117899	0.012123	-0.00307037	-0.00406394	-0.0049751	-0.00705529	-0.0128385	0.00569809	0.00931869	-0.00105653	0.00780489	-0.000483902	0.0083435
NR2C2	-0.0141796	-0.00786149	0.00811516	0.00106208	0.00289929	0.013258	-0.00519261	-0.00847175	-3.52385e-05	0.00910956	0.00655407	0.0126457	0.00399526	0.0085843	-0.00518265
NR2C1	-0.0167483	-0.00125567	0.00898397	-0.000767717	0.00501447	0.00601111	-0.000200514	0.00935247	0.00936077	-0.00686708	-0.00103851	-0.00880754	0.012129	-0.00134	0.00969852
SMPD4	0.0107628	-0.0167559	-0.0126752	-0.00599715	0.0116465	-0.0057266	-0.00149054	-0.00075219	-0.00494062	0.00414895	-0.00251407	-0.00151653	-9.53e-05	-0.0165694	0.00346313
PEX1	-0.0120631	-0.00617924	0.0150625	-0.00805455	0.00329862	-0.000967002	0.00456081	0.00564912	0.00822126	-0.0186986	-0.00790925	-0.0172436	0.0027601	-0.00591062	0.00254836
KCTD20	0.0115267	0.00720444	0.00113533	-0.0173243	0.00855305	-0.000605564	-0.0294974	-0.00270484	0.0109051	-0.000982508	-0.00620985	0.00277212	0.00392618	-0.00284636	0.000472868
ITGAE	0.00988784	-0.0099699	-0.0013971	-0.00667245	-0.00179065	0.0100186	-0.0114293	0.0175262	-0.00404013	-0.00281723	-0.0170777	0.00365033	-0.0137328	0.00393073	0.0169109
CTNS	0.000549844	0.0108131	-0.0150062	-0.011745	0.00118889	-0.00248714	-0.0159993	-0.00615909	0.00940541	0.00681689	0.0174365	-0.00224134	0.0111739	0.0125648	0.0117285
EPHB3	0.000906101	0.00877116	-0.00693134	-0.0108097	-0.0138184	-0.00139984	-0.0176835	-0.00164562	0.00648269	-0.0240385	0.00470347	0.0295842	0.00154758	-0.0128937	-0.0144431
TUFT1	0.000577569	0.00966086	-0.00671078	-0.00240372	-0.00473942	-0.0105932	0.00882656	0.00932901	0.0180568	0.00829071	0.0242051	-0.0255177	-0.00296322	-0.012123	0.00375618
RCN1	0.00404611	-0.0120697	-0.0019117	0.00921457	0.00906505	0.00135618	-0.00367259	-0.00854762	0.013072	0.0145408	0.0107279	0.0229479	-0.00320335	-0.0177975	0.000886231
DNASE1	-0.0151217	-0.0117713	0.000187927	-0.00446079	-0.00987907	-0.000524052	-0.00875176	-0.00220613	0.00451053	-0.00777986	0.00257617	-0.00603826	0.00521731	-0.00553294	0.00567297
TRAP1	-0.00731835	-0.0178377	-0.00489184	-0.0101337	-0.00616775	0.00179032	-0.00711202	-0.00187806	0.0133901	0.0107273	-0.00676067	-0.00380932	0.00812453	-0.00312014	0.00578414
NAA60	0.00524068	-0.00889942	-0.0107299	0.0132979	-0.00413698	-0.0266039	-0.00371819	-0.0126263	-0.00357098	0.00214407	0.0154696	-0.0123393	0.0120245	-0.00987831	-0.0125826
ANKRD13D	-0.014497	0.00250436	-0.0115486	0.00418771	-0.00614653	-0.0125637	0.00138484	0.00860263	0.00223575	-0.0150307	-0.00188996	-0.00115833	-0.0188523	-0.00189297	-0.000346641
TPR	-0.0103405	-0.00340035	0.0209402	0.00606665	-0.00969489	-0.0113955	-0.00940963	0.00950003	0.00854636	-0.000863586	-0.00502428	-0.0043505	-0.00319424	-0.0152203	0.00273835
ODR4	-0.0107469	0.0116223	0.0153757	-0.00411748	0.00350105	-5.79118e-05	-0.0006569	0.00879824	-0.000902715	-0.0107099	0.0041791	-0.00370808	0.00321845	-0.0148051	-0.000585779
PRG4	-0.00455536	0.0023972	0.0252769	-0.00269246	-0.00471394	-0.0116538	0.00716038	-0.00328164	0.00261666	0.00159317	-0.00749693	-0.00844713	-0.0064579	-0.00334998	0.0222301
DHX34	-0.0124831	0.000365024	-0.0132849	0.0108372	-0.0117466	-0.00691143	0.000109521	0.0104266	-0.0104894	0.00715834	0.0056311	-0.00246234	-0.00715473	-0.00721021	-0.0112165
KPTN	-0.00160412	-0.0052756	-0.0146735	0.00198098	-0.00669582	-0.0118838	0.0134755	0.0135917	-0.0084511	0.0124703	-0.0265155	-0.0208279	0.0015414	-0.00864355	0.00417875
NAPA	0.00181338	0.0112719	-0.00818646	0.0154991	0.0065435	-0.0136501	0.0190049	-0.00235108	-0.00608272	0.0329755	-0.00862381	-0.0148466	0.00531932	0.00479447	-0.0195816
SNF8	0.0131637	-0.00484441	-0.00871679	0.00548243	0.0124658	-0.00910634	-0.000587265	0.00657099	0.00727348	0.0081795	-0.00889119	-0.0130695	-0.0222589	-0.0137099	-0.000441652
TBCB	0.0160296	-0.00569617	-0.0100107	-1.28516e-05	0.0086718	-0.00613025	0.000100876	0.00907577	0.00371404	-0.00184156	0.00891301	-0.00173411	-0.00363309	-0.00207501	0.00911219
INPP5K	0.00649398	-0.00641507	-0.0126771	-0.00708623	0.021892	-0.00320868	0.00844729	-0.0143765	0.00554373	-0.00727866	0.00136374	0.000315623	-0.000148717	-0.00105287	0.00189887
CLINT1	0.00964524	0.00820449	0.0171583	-0.00447668	0.00650298	-0.00993396	-0.0197547	0.00586819	0.00161203	0.00536553	-0.00918878	0.00210792	0.0185434	-0.00626518	0.0117118
CDKAL1	0.0139457	0.00543249	0.00647732	-0.0066627	0.00937115	0.00714433	0.0109292	-0.00818874	-0.0081597	0.0117811	0.00419985	0.00737528	-0.00219263	0.0123008	-0.0112306
ZBTB17	-0.0148533	-0.00631118	-0.0134839	0.00322758	0.00362507	-0.0055969	0.00473933	0.00710017	-0.000334094	-0.00330606	0.0128771	-0.002711	0.00976583	-0.00238561	0.00656213
EPOR	0.00582794	0.012103	-0.0135162	-0.0131475	0.00191794	-0.00211142	-0.0214923	-0.0190989	-0.00656672	-0.00781761	-0.00463794	-0.0193051	0.00793252	-0.001604	-0.00345814
ATP6V1B2	0.0113901	0.0153115	-0.0081613	0.00923193	-0.0117758	0.00251561	0.00674441	-0.00162956	0.0103736	0.000252381	-0.0052967	0.0146379	0.00728835	0.00348322	0.0138407
EPS15L1	-0.011115	0.0105252	-0.0077722	2.6368e-05	0.0189764	-0.00391832	-0.0149742	0.0100291	-0.00719637	0.0144094	0.00716943	0.00392024	-0.0025147	-0.00455151	-0.00401447
TEP1	-0.0153619	0.00316428	-0.00711322	0.0102106	-0.00301876	0.00693209	0.00309495	-0.001091	-0.015358	-0.000727127	-0.00740703	0.0027005	-0.0020438	-0.00810171	0.00810969
TTC5	0.0129062	-0.000722665	-0.00310473	-0.00460747	0.00209924	0.0204648	0.0105902	-0.00779933	-0.0128451	0.000459371	0.000106476	0.01214	-0.00787324	0.00294996	-0.00447697
OSGEP	-0.0110945	-0.00698066	-0.00825058	-0.00841974	1.14065e-05	0.0110874	0.00488151	0.0141638	0.00334815	-0.00336785	-0.00250252	-0.00826387	0.00138872	0.0108408	-0.0152503
AAMP	0.015257	-0.00457553	-0.0148346	-0.00269493	-0.00101199	-0.00147902	0.00171913	-0.000696225	0.00279737	0.00734556	-0.00147494	0.000604363	0.0109524	-0.0131978	-0.00577153
TMBIM1	0.0132202	0.0100869	-0.0112262	-0.00795312	-0.00207329	0.000293375	-0.00137437	-0.0168984	-0.00517316	-0.00592292	-0.00311454	-0.0190837	0.0127893	0.010187	0.0036676
ARPC2	0.0159107	0.0030337	0.00053094	0.0101362	0.0150141	-0.00450452	-0.00219697	0.00679751	0.0093029	-0.00392597	0.00460139	-0.0029899	-0.00267595	-0.000925086	0.00572086
KMT2B	-0.0164298	-0.00660243	0.0001488	0.00618702	-0.00635549	-0.0108204	-0.00247104	-0.0127294	-0.00408474	0.000767445	0.00585515	-0.000645411	0.00515157	9.38475e-05	0.00878236
ZBTB32	-0.000730002	-0.0103997	-0.00876077	0.0219626	0.00139444	-0.0041504	-0.00589098	0.00391366	-0.015197	-0.015988	-0.0260852	0.00899981	-0.00180182	-0.00950354	-0.0139369
TMEM147	0.016192	-0.00105491	-0.0123178	-0.00633713	-0.0029669	-0.00291544	0.00381762	0.000799532	-0.00238506	0.00243122	0.00929096	0.00375357	0.00436793	-0.00579048	0.00540567
RPS9	0.0164469	-0.00462739	-0.00644316	-0.0122391	0.00182136	-0.000100538	0.00626756	0.00532763	0.00438436	0.00121259	0.00730046	0.00100751	-0.0015704	-0.00778338	-0.0025943
TFPT	0.00651914	-0.0116524	-0.0115545	0.00461194	0.00219784	-0.00153688	-0.00753479	0.0150561	0.00400561	0.00108629	0.018555	0.00387283	-0.0313218	-0.0237949	-0.000431584
SUSD2	-0.0131014	0.00444105	-0.00749111	-0.00174351	0.00354353	-0.00158015	-0.012153	-0.0128203	0.00239412	0.00308397	-0.0126595	-0.00370453	0.00711082	0.00273409	0.0199099
CRIP2	0.00277555	0.00111709	-0.00502477	-0.020206	-0.00957444	-0.00584486	0.0111971	-0.00464887	-0.0107163	-0.0116964	-0.0110047	-0.00586176	0.00570858	-0.00289325	-0.00554198
CRIP1	-0.00253572	-0.00655171	-0.0204535	-0.00459605	0.00347994	0.0110008	0.0116083	0.0102817	-0.00952722	-0.0248014	0.010751	-0.0132625	-0.0076281	-0.0188553	-0.00975559
CBFA2T3	-0.00471749	0.017596	-0.0138616	-0.00199799	-0.0113162	-0.0144777	-0.00627281	0.0130622	-0.014203	0.0114473	0.00356527	-0.00269336	0.0117915	-0.0049765	0.013003
PGRMC1	0.00754622	0.016741	-0.00789845	-0.0172504	0.00677707	0.000886662	-0.01971	-0.012122	0.00495417	-0.00394598	-0.00569394	-0.0102111	0.0101557	-0.00153106	-0.00857988
GCAT	0.0106333	-0.0118527	0.00252831	0.00137715	-0.00774124	0.00879326	-0.00372118	0.00159896	0.0127525	0.00537625	-0.00990319	-0.00656375	0.00212365	-0.0182111	0.014766
MED8	0.0161122	-0.00145627	0.00128722	0.00986467	-0.0115735	0.00617261	-1.10113e-05	-0.00114614	-0.000663517	0.00439374	0.00337321	-0.00369451	0.00216929	0.0126616	0.012905
HYI	-0.0169758	-0.00177352	-0.00104537	0.000517003	0.00634116	-0.00266233	-0.00349958	0.00182465	0.00917805	0.00647553	0.00531925	-0.00189645	0.00212773	-0.0052194	0.0143613
CDC20	0.00937717	-0.0142279	-0.00276917	0.0205456	0.00664631	-0.00129917	-0.0118786	0.00223739	0.00373258	0.00201973	-0.0170779	0.0101714	0.00413341	-0.0166404	0.00465369
PFDN2	0.0144147	-0.00264519	0.00117951	0.00394447	0.0118274	-0.0116204	-0.00531392	0.0123045	0.00635563	0.0136067	0.0244577	-0.00182489	-0.00395336	0.0027919	0.00110582
RNF114	0.0158377	0.00263797	-0.00422455	0.000519958	0.00420441	-0.00580536	0.0192681	0.00457789	0.00053407	0.007418	0.00796287	0.00147359	0.010244	0.00938163	-0.00572401
NEURL1	0.000576193	0.0157456	-0.0148498	0.00157219	-0.0054382	-0.00475982	0.0128768	-0.0101037	0.00580717	-0.00197855	0.00953664	-0.0286118	-0.00279474	-0.0127482	0.00810906
SRM	0.0126997	-0.0154989	-0.00578037	-0.000902318	-0.0031584	-0.00734793	-0.0189223	0.00891524	-0.00521772	0.0147407	-0.00478454	0.00873941	-0.000686956	-0.00933979	0.00359151
EPHA2	0.00364918	0.00719587	-0.00351647	-0.00642426	-0.0115801	-0.00828123	0.00190185	0.00204553	0.0102933	-0.00439864	0.0118609	0.0114102	0.0457605	0.0219914	-0.013988
RBM14	-0.0108984	-0.000161566	-0.0125274	0.00554137	0.00576955	0.0161507	0.000986212	-0.0179819	-0.0072932	0.0135449	-0.00579829	0.0110701	0.00784099	0.00154091	-0.000385394
ZDHHC24	0.00634799	-0.0141625	-0.0131318	0.00567728	0.00707426	-0.0111008	0.010056	-0.0122838	-0.00995131	-0.0139917	-0.0119532	-0.00164668	-0.00617484	0.00685118	-0.00464103
NDOR1	-0.0153695	-0.00582628	-0.0129343	0.00735974	-0.00552839	0.000146848	0.00579781	-0.00695052	-0.00226167	-0.0026062	-0.00185159	-0.0031524	0.00747505	-0.00155522	0.00346068
NSMF	-0.0121197	-0.00610998	-0.00997549	0.00295053	0.00226764	-0.00932519	0.0190245	-0.00705089	0.00725196	-0.0107433	-0.0026328	-0.019333	-0.000385694	0.00304538	-0.000974318
PDK1	-0.00752527	-0.00098937	0.00603764	-0.0183169	0.00462473	0.0143976	0.00279497	-0.00973203	0.0126009	0.029266	-0.0112706	0.00297445	-0.0139785	-0.0100919	0.0206979
PTBP1	0.00956845	-0.00970876	-0.007784	0.00797078	0.00872874	-0.0191199	-0.00792432	-0.0147144	-0.00547826	0.0193213	-0.00686786	-0.000249049	0.0193596	-0.0162894	-0.00659127
MVD	-0.00419776	-0.0142053	-0.0123985	0.0109137	0.0186941	0.00219144	0.00878401	-0.00530679	-0.000437202	-0.0240624	0.0100982	0.0117452	-0.00691047	0.00582835	0.00533443
CYBA	0.0138469	0.00318016	-0.0192882	0.00231647	0.00260983	-0.000774085	0.0151641	0.00527779	-0.00305041	-0.00022542	-0.00291023	-0.0035867	-0.00129974	0.000834902	0.00352718
SFMBT1	-0.00356567	-0.0133625	0.0094411	-0.00530187	0.00678178	-0.00367782	-0.00540811	-0.00630437	-0.0209997	0.000586645	-0.0111062	-0.000849546	0.0104313	-6.0125e-05	0.0155216
ATP7B	0.00112852	0.00678028	-0.0055743	-0.00819826	-0.00926722	0.00042372	-0.0379667	0.000254101	-0.00243913	-0.0161114	-0.00693849	2.17802e-05	0.0073532	-0.00132087	-0.000364049
SLC4A1	0.00608259	-0.00804428	0.00212243	-0.0017081	0.00884517	-0.00410797	0.000675595	-0.0253469	0.000821619	0.00667111	0.00511	-0.0303665	-0.0326283	0.00298274	0.0231146
RUNDC3A	-0.000647008	-0.00889459	-0.00524175	0.0015569	0.0172323	-0.00420925	-0.0060271	-0.022423	0.00972949	-0.00264302	-0.00935627	-0.0287875	-0.0350736	0.0141423	0.022846
CDT1	0.00482093	-0.016789	-0.00609305	0.0233463	0.00703303	0.00102713	-0.00471588	-0.000280745	0.00947477	0.0103195	-0.0166407	0.00480486	0.00887322	-0.016193	-0.00257938
SNAI3	0.00991998	-0.00641773	-0.00240164	-0.00238319	-0.0200272	-0.000301391	-0.0118644	-0.00645683	-0.0175654	-0.0107557	0.0148532	-0.0103183	-0.00513056	0.00797107	-0.0059982
GTF2H1	0.00942096	-0.00175975	0.0171587	0.00935951	-0.0153769	0.0108905	-0.00846264	0.00960909	0.00198355	-0.00831485	-0.0097585	-0.00618747	-0.00477374	0.00387121	0.00603652
HFE	0.00645944	0.0145568	-0.00510846	0.00164924	-0.00648155	0.00822974	-0.00845038	0.00471506	0.00675763	-0.0208086	0.00254679	0.0359698	-0.00782958	0.0123666	-0.00990109
ABHD1	-0.000957477	-0.00877095	-0.00596364	0.00980901	-0.0129448	0.00493844	-0.0125881	0.00664426	-0.00490686	0.00337669	-0.00762254	-0.00595049	0.00322731	0.00250608	-0.00987983
SLC5A6	-0.00833086	-0.0126299	-0.00538036	-0.0067807	0.0199274	-0.0101796	0.0179488	-0.00122768	-0.0067541	0.00190126	-0.00562294	0.00850517	0.00929933	0.00103695	0.00524738
QRICH1	-0.0125281	-0.0052267	0.00651431	0.00725864	0.00615253	-0.0229118	-0.00458262	0.00697134	0.0127849	0.00501831	0.0102129	-0.00343887	0.0215636	0.00322378	0.0140807
P4HTM	-0.0147605	-0.0132194	-0.00826061	-0.00224747	0.000610717	0.000708092	0.0104564	0.000132076	0.0106861	-0.00773916	-0.00463365	0.002224	0.00259053	0.00379534	0.00578963
USP19	-0.00672213	-0.0153139	-0.00843076	0.00607288	-0.018328	-0.00604586	0.0174516	-0.0123923	-0.0134479	-0.00922847	0.00453647	-0.00433771	0.0291689	-0.000224682	0.00849234
POLA1	0.00505396	-0.00886657	0.00925047	0.0203664	0.0183078	0.00237017	-0.00898472	-0.00128564	0.00228422	0.00473783	-0.00763857	0.0128124	-0.000308592	-0.0264331	-0.00271057
CDC42	0.0171039	0.00636535	-0.000592389	-0.00841247	0.00796523	0.00164461	0.0104499	-0.00454635	0.00668673	0.00244914	0.00153791	-0.00431331	0.000772218	0.00171165	0.0021887
PKNOX1	0.0139115	-0.00417447	0.00518451	0.00540712	-0.00766083	0.0067125	-0.00320796	-0.00286285	-0.00417372	0.00343465	0.014835	0.00359612	-0.0118103	-0.000130826	-0.0151899
GMNN	0.00673591	-0.0019401	-0.00587107	0.019105	0.0207096	0.00520484	-0.00979655	0.00570117	0.0115805	0.00215401	-0.00880603	-0.00444514	0.0151903	-0.0382303	0.00194932
ACOT13	0.0094429	0.013226	0.0125756	0.00110808	-0.00184871	0.012447	-0.0104197	-0.00433395	-0.000867501	-0.000400369	-0.000116075	-0.0182247	-0.00492308	-0.0160051	-0.0275138
CDK4	0.0174582	-0.00723926	-0.0050094	0.00216861	-0.00361237	0.00790052	0.000442603	-0.00362303	0.00104504	0.00163264	-0.00509999	0.00318169	0.00380884	0.000176976	0.00041379
METTL1	0.00197268	-0.0154805	-0.00605871	-0.00820218	-0.00952008	0.00263013	-0.0101207	0.0125901	0.00561667	0.0262805	0.00858849	0.00601342	0.00864324	0.00278208	0.000375544
TSPAN31	0.0170201	-0.00809885	-0.00512356	-0.000316964	0.000328242	0.0102835	0.00578911	-0.000674174	-0.00332109	-0.00285001	0.00296272	0.00218464	-0.00111244	0.000383518	-0.00494718
KIF5B	-0.00308683	0.013528	0.0211526	0.00945704	0.000654335	-0.0210763	0.00359041	0.00213223	-0.000408528	-0.00820915	-0.0155436	0.00239237	0.00245168	-0.00340229	-0.00954706
SAAL1	0.00610225	-0.0152272	0.0070793	0.000523592	0.0142761	0.00998929	-0.00200526	0.00761945	0.0166671	-0.0110767	-0.00532057	-0.00668669	0.0032709	-0.0134779	0.00497369
CNP	0.00985713	0.00550098	-0.0047197	0.0157261	-0.00686319	-0.00646232	0.0172884	-0.00227675	-0.0158073	0.0212505	-0.000280838	-0.0244084	0.00224247	0.00166704	-0.0230137
SULF2	-0.00500499	0.0187467	-0.00652067	0.00169308	-0.00816117	-0.0150015	-0.00962933	0.0153859	0.00919088	-0.00888509	-0.00377923	0.0109589	0.00365617	0.0143547	-0.000195326
SOD2	0.0066564	0.0228777	-0.00775305	-0.00795487	0.00456365	-0.00397969	0.000483921	-0.0117153	0.00759649	0.0134479	-0.00923248	0.00583415	-0.00175275	-0.00703797	0.00686302
TMCO6	-0.00916379	-0.0140536	-0.00987557	0.00363945	-0.0101677	0.00940764	0.00812675	0.0119871	0.00929364	-0.000533386	0.006705	-0.00324057	0.0109996	-0.00973971	0.00477293
STAMBP	0.000403169	-0.00201663	0.0053944	0.0128526	0.00629465	0.000118952	0.00541307	0.0195456	-0.0037459	0.00200732	0.00651018	-0.00209967	-0.0288214	0.0175564	0.0085579
EZH1	-0.0168332	-0.00612375	0.00380104	-0.00156879	-0.00722458	-0.00451336	0.00306798	0.00116695	0.00365924	-0.00927587	-0.00125014	-0.0031678	0.0160037	0.00841217	0.0102113
P3H4	0.00392907	-0.0121021	0.0018165	-0.00626703	-0.00226355	-0.000129682	-0.00502927	-0.00345078	-0.00507097	0.00628557	0.0304188	0.018637	-0.0265521	0.0157993	-0.0137766
CTNNB1	0.00889972	0.00954968	-0.00291933	-0.00542583	0.0215246	-0.00123107	0.0144487	-0.0129078	-0.015442	-0.00503121	0.0074787	0.022753	0.0193878	0.007821	-0.00821645
EIF1B	0.00711819	0.0015031	0.00697077	-0.00777025	0.0220585	-0.0159643	0.00895714	0.00669017	0.00297363	-0.00226492	0.00715091	-0.0107635	-0.00263167	0.0188748	0.0342665
PSMD2	0.0157489	-0.00969873	-0.00387683	0.00719433	0.00583189	-0.011314	0.00232369	-0.00304668	-0.00109016	-0.00182217	-0.0010012	0.00585464	0.00794638	-0.00646104	0.00920919
VARS1	0.00829019	-0.015714	-0.0100211	-0.00255412	-0.0119474	-0.00224711	-0.0136155	-0.00630663	-0.0164122	-0.00203083	-0.0219279	-0.00158616	0.0152613	-0.0174958	0.0161793
ABHD16A	-0.0135884	-0.000504734	-0.00577007	0.00635813	0.00639036	-0.00638278	-0.00456073	0.00381053	0.00390198	-0.00792652	-0.00250628	-0.0126486	0.0236911	0.00115508	-0.00197793
NEU1	0.0115766	0.00797962	-0.0170396	0.00239442	-0.00129897	-0.00935695	0.0105705	0.00750402	-0.0004883	-0.0104943	0.00764707	-0.00135324	0.00773118	-0.0140849	0.0059223
DDAH2	0.00926582	0.00742275	-0.0188986	0.000578437	-0.00632951	-0.00315161	0.00569979	0.00317936	-0.0280645	-0.00384993	-7.47054e-05	-0.0141398	-0.00724152	0.00659676	-0.00925435
CLIC1	0.0164332	0.00790957	-0.0107837	0.00507692	-0.000827256	0.000164628	0.00411233	-0.00381861	0.00155742	0.00269088	-0.00999854	4.68863e-05	0.00835636	0.00458507	0.0028388
LSM2	0.0173564	-0.00750157	-0.00443468	-0.00572255	0.000971649	0.0040411	-0.00116497	0.000121262	-0.00609048	0.00174326	-0.00023196	-0.000128161	0.00118347	0.00130718	-0.00209428
POLE	-0.0149801	-0.00827632	-0.00435626	0.0130886	0.00174008	0.00461309	0.000352902	-0.00117047	0.0126105	0.0057478	-0.0117027	0.00585698	0.0150993	2.35539e-05	0.00689623
STX1A	-0.00998859	0.00435178	-0.00803746	-0.0126121	0.0157331	-0.00572281	-0.0177917	-0.0148329	0.00746845	0.000308208	0.00278611	-0.0131376	0.00919279	0.0143014	-0.00830564
MRPL49	0.0174455	-0.00676702	-0.00301651	-0.00265449	-0.000132448	0.00327625	0.00508401	0.00699619	-0.00635256	0.00335547	0.00720303	-0.00639677	0.0100209	0.00036102	0.000558822
DENND2C	0.00173207	0.0179247	-0.00137253	-0.0170378	-0.00766209	-0.00022653	-0.0188936	-0.0143733	0.00535757	0.00641703	0.00222686	0.0023772	0.0111868	0.0150918	-0.0180452
MARK3	-0.0136807	0.00564598	-0.0035316	0.0127167	0.0134265	0.00909946	-0.0077436	0.000160403	-0.00092548	-0.0114298	-0.00160622	-0.00285566	-0.0169596	-0.00643624	0.0135051
GATAD1	-0.00733106	0.0102996	0.00669049	-1.85196e-05	-0.00244116	-0.00803108	0.00305871	0.0203582	-0.00488113	-0.0329802	0.0134266	-0.00805425	0.00503703	0.0104152	0.00499239
M6PR	0.0167547	0.00396484	-0.00218434	0.00710937	-3.35994e-05	-0.00596531	0.0051838	-0.00601779	0.000335222	-0.0057583	-0.0134229	-0.00157608	0.00905108	0.013134	0.0130181
LRRC8A	0.00501522	-0.0187312	0.00162837	0.0158762	0.00506917	-0.0151251	-0.0117385	-0.000821627	-0.00577409	-0.0150485	0.00281659	0.00213033	-0.000139412	0.00901031	-0.0205938
PPP2R1A	0.0150878	-0.0103006	-0.0122212	-0.00487284	-0.00252118	0.00203086	0.00566607	-0.00880032	-0.010639	-0.0029449	0.00252309	0.00234288	-0.00194008	-0.00774923	0.000732919
FANCE	0.0122156	-0.00864466	-0.0102581	0.00485337	-0.0134632	0.00748392	-0.0108645	0.000498024	-0.0144613	-0.0103979	-0.0061509	-0.00104868	-0.00494025	-0.00419907	-0.00298482
TINF2	0.015625	-0.00659388	-0.00737645	0.00551738	0.000269538	0.00142099	0.0182821	-1.4208e-05	-0.0105258	0.0028678	-0.01037	-0.00229075	0.00148327	0.00921109	-0.00663494
TSSK4	-0.015907	-0.00559386	0.00235178	0.000630982	0.00140256	-0.00953153	0.0106541	-0.00369544	0.00586218	0.0112061	-0.000283422	0.00732442	0.00340748	0.01218	0.00134371
DUS3L	-0.0138914	-0.011206	-0.00628259	-0.00759462	0.00797962	-0.00726726	0.00844082	0.00603611	0.0175141	0.0067259	0.00277833	-0.00358965	0.0133642	0.000766975	-0.00553954
GTPBP3	-0.00827847	-0.0195786	-0.00547449	-0.00911443	-0.0108601	0.00245578	0.000481542	-0.00412688	0.00923819	-0.00494039	0.00496849	-0.000239224	0.0062049	-0.00412559	0.0139875
TGFBR1	0.0126346	-0.00134806	0.0123119	0.000995747	0.0116592	0.00349515	0.00641078	-0.0236548	0.00253775	-0.00976822	0.00342679	0.0142756	0.00318566	0.0211471	-0.0171195
HOMER1	0.00446838	-0.0087878	0.00967832	-0.00676051	0.0204304	-0.00121514	-0.00466462	-0.00520067	-0.00684756	-0.00455422	0.0144298	-0.0141844	0.0080309	-0.00547628	-0.00072792
RAD51C	0.0134946	-0.00581463	0.00253028	0.00694672	0.00231031	0.0145572	-0.00190981	0.00957406	0.00763412	0.00598717	-0.0116597	0.0073845	-0.00267552	0.0132011	0.00454274
ARPP19	0.0157824	0.00524355	0.00845341	-0.00592956	0.0131217	0.00104717	0.00509151	-0.00909014	-0.00445409	-0.00159713	-0.00400926	-0.00473389	0.0126227	-0.00437972	-0.00235399
BCL2L1	0.00932743	-0.000141664	-0.00291746	0.0027381	0.0165399	-0.00378932	-0.0119516	-0.0337668	0.00132451	-0.000110603	-0.00591553	-0.0189126	-0.0277048	0.0129468	0.0227804
KHSRP	0.00493038	-0.0151371	0.00814848	0.01078	-0.00574811	-0.0284224	-0.0171188	8.40946e-05	0.00459344	0.0028426	-0.0112114	0.00230879	0.00727086	-0.00831625	0.00353078
CCDC124	0.0124629	-0.00812967	-0.00215466	0.00350076	0.00507886	-0.0169668	-0.0173533	0.0162306	0.0113079	0.00974722	0.0163097	0.00251556	-0.00975656	-0.00312281	-0.00534615
CCT4	0.0181085	-0.00439672	0.0019702	-0.00395984	-0.000311861	0.00565437	0.00339131	-0.00240802	0.00307944	0.00501759	-0.00123617	0.00205679	0.00457501	0.00116164	0.00452127
ZNF655	-0.0154305	-0.00180895	0.0119517	0.00414009	0.00465368	0.00676827	0.00971306	0.00689477	0.00901829	-0.0147929	0.00463736	-0.0038908	0.0054947	-0.00401809	0.0076268
RHOA	0.0166805	0.0112495	-0.00331521	-0.00204596	0.00282789	-0.0043586	0.00447818	-0.00794204	0.00550417	0.00295264	-0.00509776	-0.00348968	0.00680051	0.00166587	0.00531125
ZMIZ1	-0.00801099	0.0139514	-0.00157319	0.0106984	-0.00822086	-0.0290379	-0.000192069	0.00308137	0.00103864	0.00309532	0.0100635	-0.00245217	0.00452149	-0.0135428	-0.00588274
ALDH16A1	0.00494445	-0.00958803	-0.0197764	-0.00563119	0.00514279	0.00647773	0.00903067	-0.0151558	-0.0118364	0.00141	0.000454856	-0.00112182	0.00211861	-0.0110308	0.00917195
PRRG2	-0.00177657	-0.00250099	-0.00706223	-0.014192	0.00929919	-0.00615164	-0.00988412	-0.00360694	-0.0021267	-0.00842179	0.00585034	-0.0282537	0.0256445	-0.0205217	0.00196609
HNRNPH1	-0.016223	-0.000140251	0.00724462	-0.0059355	0.012366	0.00120052	0.00483228	-0.000237638	0.0125043	6.98228e-05	-0.00229315	-0.000417765	0.0162886	0.00429735	0.00443143
IFT43	-0.000251559	-0.00275055	-0.00102067	-0.0127452	0.00472872	0.00712041	0.00666855	0.0171461	0.00368197	-0.00267852	0.0319391	-0.000209942	-0.0126767	-0.0289174	0.00469268
ID3	0.0109048	-0.00732987	-0.00577248	-0.0161824	-0.0151958	0.00796179	-0.00332884	-0.000858518	-0.00420948	0.00302488	0.0179483	-0.00877694	0.0155071	-0.0169408	-0.00369511
ARID1A	-0.0123027	-0.00161845	0.0124443	0.0112613	-0.00651383	-0.0199519	-0.017199	-0.000395555	-0.00245682	0.00612211	0.00774406	0.00736508	-0.00682641	0.00256584	0.00688136
CTSD	0.00920945	0.0142036	-0.0122632	0.0106249	-0.0115211	-0.0100601	0.0128661	-0.0123673	0.00154923	-0.0107411	-0.0019238	-0.00640874	-0.00105454	5.39994e-05	-0.00475658
ABHD8	0.0124035	-0.00329662	-0.0165676	-0.0018451	-0.00929156	-0.00331518	0.00556661	0.00717165	-1.70453e-05	0.0015248	0.00881267	0.0159375	-0.00286153	-0.0149342	-0.0104439
IFT22	0.00994	-0.0166466	0.00317004	-0.00452578	0.00384569	0.00243039	-0.00812953	-0.00391574	-0.0101983	-0.00174546	-0.00177039	0.0104487	-0.0105631	0.00437979	0.00933913
MID1IP1	0.0122138	0.00658468	-0.0119519	-0.0137611	-0.00682714	-0.0136777	0.000464472	0.0123346	-0.00713222	-0.00361254	0.00890018	0.0131117	-0.00526026	-0.00602404	-0.00688462
AP2S1	0.0166989	0.00370893	-0.0107718	-0.00471202	-0.00082355	0.000839812	0.00148834	-0.01236	0.00551171	-0.0015124	-0.00474534	-0.00664919	0.00214845	-0.00631969	0.00642576
FGFRL1	-0.00820277	0.00795921	-0.00971089	0.00724736	-0.00851105	-0.0151001	0.0183767	0.0107249	-0.004331	0.000131131	0.00541614	-0.0202985	-0.000217646	0.00495876	0.00816879
BRME1	-0.000755177	-0.00281689	-0.00953567	0.0147783	0.00810163	-0.0197715	-0.011495	0.00604606	0.00041946	0.00816975	-0.0141127	-0.0135385	-0.00761652	0.0115924	0.0158851
FHL2	0.00813379	0.00642504	-0.0107813	-0.0041451	0.00831838	0.00805774	-0.0298527	-0.0133735	0.0113969	-0.00335853	-0.0030664	-0.00873617	0.019045	-0.00546748	-0.0100376
EMC10	0.0136953	-0.00618941	-0.011875	-0.0105742	-0.000352602	-0.00941704	0.00704643	-0.0115056	-0.00381171	-0.0093362	0.00583611	0.00239002	-0.00874535	-0.00766726	0.00295114
CLSTN3	-0.00900713	-0.0069123	-0.00836643	0.0144813	0.0151113	0.00124525	0.00100557	-0.010893	0.00622767	-0.00621472	-6.34274e-05	-0.00433744	-0.0151822	0.00611206	0.000725915
FBXW9	0.00732733	-0.01039	-0.0136217	-0.0110808	-0.00966818	0.0058178	-0.0071606	0.00508697	0.00926185	-0.0138904	-0.0149021	0.00149324	0.00210089	-0.00298194	0.0012242
SPIB	0.00828369	-0.00234351	-0.00601373	-0.0147162	0.000448608	0.00190953	-0.0093001	0.0201389	-0.0383929	0.00241724	-0.00709697	-0.0034992	0.0041886	0.0145239	0.000222687
FNBP4	-0.0152632	-0.00156011	0.0103688	0.00435345	-0.00923297	-0.00473928	-0.0097301	0.0100473	-0.0015818	-0.00122895	-0.000794973	-0.0173367	0.00769566	0.0031135	0.0160652
CERS4	0.00494114	-0.00807971	-0.0153013	-0.0109032	-0.00351502	0.00100496	-0.000273592	0.0105905	-0.0257346	-0.00597006	0.00797658	0.0142804	-0.0177548	-0.00493697	-0.00243072
SCRN3	0.000360653	0.000815149	0.0157701	0.00792548	-0.0225357	0.00941415	-0.0082719	-0.0063021	0.00821038	-0.00718523	-0.00946501	-0.0139595	-0.00870138	-0.0070031	0.00269231
PHAX	0.0137852	-0.00609664	0.00952455	0.00308786	-0.00761666	0.000139834	-0.010898	0.00941274	0.000853699	-0.00394424	0.0174414	-0.0141415	0.00276383	-0.0203503	-0.0130729
TLE1	-0.00533185	-0.000135376	-0.00881099	-0.0180383	0.0165468	-0.00215835	0.00158975	0.0170511	-0.0361533	-0.0101087	0.000260926	0.00475664	0.00306865	0.00736154	-0.000395152
RELT	-0.0108833	0.0129472	-0.0164321	0.00271224	0.00262781	-0.00570277	0.0123143	0.0116903	-0.0136106	0.00149184	0.00497985	-0.003515	-0.00580998	-0.00853726	0.00324604
SNRPB2	0.0167969	0.000620055	0.00861494	0.00128743	0.00790375	-0.00468825	0.00616316	0.00748627	0.00712609	0.00533565	0.00585723	-0.00314474	0.00264655	0.00260562	0.0110148
PRPF31	0.00742363	-0.0181007	-0.00989444	-0.00645261	0.00505874	-0.0115445	-0.0129225	0.0170743	0.00607995	0.00182803	0.00415554	0.0114131	0.00539247	-0.00208011	-0.00725158
SERTAD1	0.00313557	0.00447124	-0.00778324	-0.00957277	0.018333	-0.0157306	0.00779567	-0.00869134	-0.0127062	-0.0173693	0.0136812	-0.017753	0.0241119	-0.0321654	0.000526038
CARHSP1	0.00891204	-0.0177075	-0.00810018	-0.00457485	0.0128779	0.00649642	-0.00545674	-0.00327259	0.00175204	0.00748931	-0.00128528	0.0103872	0.00947176	-0.00568543	0.00157775
ELK3	0.00218058	0.0203373	0.00934644	-0.00651159	-0.00314038	-0.00643281	-0.0255368	-0.0129136	0.00926193	0.00328697	-9.1564e-05	-0.00310878	-0.00809786	-0.00363637	-0.010456
HERPUD2	0.0124795	-0.000994407	0.00835974	0.00580671	0.00996044	-0.0175038	0.012175	-0.00753445	-0.00632849	-0.00158607	-0.00229753	-0.0188002	-0.00506655	0.0143175	-0.0111987
POU2F2	-0.0111689	0.0128565	-0.00407196	0.00465942	-0.0108809	-0.0186695	-0.00247771	0.00895221	-0.012366	-0.0048857	-0.0069081	-0.0105237	-0.00960293	-0.0104418	0.0125736
MGST1	0.0104032	0.0195209	-0.00254552	-0.00569723	-0.00690475	-0.00132063	0.00186513	0.00383693	0.012494	-0.0101415	0.00116175	0.00946016	-0.00682109	0.00266919	0.00373368
UBQLN4	0.00294052	-0.0161429	-0.0012748	-0.00974125	-0.0110893	-0.0173025	-0.0220303	-0.00465496	-0.00873543	0.00148142	-0.0133651	0.00638347	0.00283957	0.00873913	-0.00887643
NCAPH2	-0.00507946	-0.00859278	-0.0168663	0.0144493	0.0156083	-0.0103719	0.0199319	0.00419158	0.00204322	0.0124006	-0.00478955	-0.00784784	-0.000826964	-0.00703741	-0.0021012
HIPK1	0.00283892	0.00859494	0.0191056	0.00979532	0.00161283	-0.0199473	-0.00635867	-0.0245061	-0.000449247	-0.0138248	0.0164473	0.00811046	0.00493963	-0.000906435	0.0113759
GPRC5B	0.00240973	-0.00313196	0.00466879	-0.00696261	-0.0231609	-0.0113936	-0.00357352	0.000958775	0.0123441	0.0126364	-0.00441071	-0.0131926	-0.00709611	-0.00140647	0.00627981
MAN1A2	0.0107292	1.11033e-05	0.0192917	0.00312288	0.00927022	0.00759763	-0.00642614	0.000972848	-0.00524858	-0.0122339	0.00900846	0.012479	-0.00396506	-0.0107549	-0.00667399
CD163	0.00578658	0.0190075	-0.00870491	-0.00152405	-0.0151087	-0.00664325	0.00352725	-0.00077344	0.00694901	0.000175556	0.0103709	0.0247256	0.00582384	0.0085341	-0.00891152
HDAC5	-0.0046336	0.00880434	-0.0184715	-0.0103003	-0.00463702	-0.0182664	-0.0120316	0.0111251	-0.0139196	-0.00392883	0.00545899	-0.0158079	-0.00238777	-0.00669504	-0.00619994
RALA	0.0174707	-0.00260203	0.00430144	-0.00127473	-0.00809075	0.00363205	0.00520051	-0.00558746	0.00106574	0.00514017	-0.00262018	0.00318696	-0.000359548	0.00554002	0.0024783
VDAC3	0.0160266	0.00214296	-0.00424638	-0.00731258	0.00784001	0.00816019	-0.00848479	0.00613154	0.0103754	-0.00427293	-0.00631369	-0.00137723	0.011915	0.00709108	-0.00100428
VPS72	0.0168793	-0.00471748	-0.00170193	0.00123628	-0.00693981	-0.00219418	-0.012889	0.00597875	0.0060714	0.00307568	-0.000415667	-0.00210918	-0.000837288	0.00975955	0.00382545
GABPA	0.0135747	0.00266388	0.01898	-0.00443505	0.00649738	-0.00331255	0.00866678	0.00680662	0.000339888	-0.00830658	-0.00824582	-0.00271806	0.00557825	-0.00253093	0.00192441
DYNLL1	0.0170941	0.00435059	-0.00589908	-0.00109426	0.0027399	0.00612898	-0.0103977	-0.00145474	0.00548979	0.000817728	-0.000211525	-0.0038817	0.00907517	0.00555222	0.0135686
PDCL	0.0154551	-0.00258875	0.0111712	-0.00217865	0.00457974	-0.00727827	0.00209073	-0.00421136	-0.00655682	-0.00792588	0.0139138	-0.00545211	0.000592896	0.00816293	-0.00756276
NF2	0.0116057	-0.0143042	0.0029451	0.0142156	7.90294e-05	-0.0128253	-0.0130008	-0.0128698	-0.00270581	-0.00314884	-0.0034646	0.00545323	0.00248953	-0.0136634	-0.00279118
CABP7	0.0153823	-0.00855011	-0.00559286	0.0011734	0.00521548	-0.00494791	-0.00109496	0.00273501	0.00630369	0.00886709	0.00784453	-0.00320323	-0.0115555	-0.00256737	-0.00476555
ZMAT5	0.0159957	-0.000708401	-0.0110403	-0.00106069	-0.000686723	-0.00568091	-0.00136434	0.000346288	0.00885521	0.00516902	-0.00267275	-0.00802053	0.000839588	-0.000732983	-0.001952
EWSR1	-0.00818903	-0.00348438	0.00636267	0.0175474	0.013181	-0.0101322	-0.0101835	0.0274777	0.0137867	0.0218674	0.0129489	0.00292471	0.00739599	0.0167033	0.00611957
AP1B1	0.00407795	0.00208154	-0.0196952	-0.00164868	-0.00390501	-0.0163208	-0.0240484	0.0107997	-0.0163986	0.00360661	-0.0215831	0.0071336	0.008726	-0.0153092	0.00560921
DERL3	-0.0097908	-0.00721397	-0.0135874	-0.00883534	0.00103273	0.00342945	-0.0119324	0.0118532	-0.0197935	-0.000136296	-0.013949	0.00804559	0.00565869	-0.00103652	0.00822667
GNAT2	-0.0118812	0.00969862	-0.0125071	0.00195202	0.00304015	0.00764385	-0.00307561	0.00525067	-0.00362091	0.00187856	0.0139293	0.00557574	-0.0047061	-0.021704	-0.00273589
BCL2L13	0.0175027	2.74696e-05	-0.00051633	-0.00223296	-0.00404676	-0.000603205	0.00346273	-0.00380651	0.00147064	-0.00730462	-6.2508e-05	-0.00823851	-0.00404663	0.00303269	0.0035224
LNPK	0.0124809	0.00340692	0.0184479	-0.00362298	0.00114819	-0.00178381	0.00922897	-0.0114505	0.00650752	-0.0126551	-0.00622196	0.00364199	-0.0111071	0.00336322	0.00503685
ASCL2	0.00872652	0.00191698	-0.00991083	0.0251467	0.00577113	0.00392145	0.00617106	-0.0134963	-0.00370044	-0.00164099	0.00752242	-0.0031836	-0.00193777	0.00730604	-0.010032
TRPM2	-0.00233427	0.00240842	-0.00769304	0.0108617	-0.0164886	-0.00199494	-0.00685146	-0.00864499	-0.00263663	-0.00441354	0.0165066	0.015098	-0.00758287	-0.00913113	0.00513683
UBE2G2	-0.0116482	-0.00514436	0.0114741	-0.0126817	-0.00520756	-0.0135971	0.00880018	-0.00456692	0.0143885	0.00261185	-0.0221285	0.00161209	-0.00820654	-0.00070006	-0.00664306
ELK1	0.0154679	-0.00838868	0.000497562	-0.00764655	-0.00783472	-0.0140195	0.00336028	-0.00790142	-0.00445675	0.00811766	-0.00804195	-0.00132837	0.007463	-0.008941	0.00416415
NAV1	-0.013445	0.00446572	-0.00170593	-0.00475521	0.00487414	-0.00159382	-0.0108565	0.00404584	-0.0146762	-0.00356113	-0.00642691	-0.001995	-0.00818145	0.00877999	0.0166592
TNPO1	0.00732577	0.0170043	0.015989	-0.000422058	0.00606725	0.0143293	-0.00249398	-0.00983902	-0.012682	-0.00732805	-0.00132705	0.00578336	0.0178587	-0.0138418	-0.00195014
RNMT	-0.00726058	-0.00616154	0.0209193	-0.00366696	0.00598183	-0.00999212	0.015216	-0.0105698	-0.00110811	0.00457565	0.00480336	0.00961956	0.00887303	-0.00650626	0.0121726
CDK9	-0.0104006	-0.0125699	-0.00614211	0.000173716	0.0135867	-0.0178736	0.00517731	-0.000301203	0.00804331	-0.0145058	0.0162424	0.00831526	0.0195429	0.0109834	-0.00277321
TOR2A	0.0113288	-0.00266202	-0.0178804	0.00666214	-0.00196949	-0.00911418	0.00509513	-0.00745447	-8.24283e-05	-0.0204734	0.012343	-0.015042	-0.00183192	-0.00402754	-0.00311424
FPGS	0.00500642	-0.0198195	-0.0150116	-0.00182865	0.0150386	0.00379861	0.00421105	-0.00947997	0.00186664	0.000281412	0.00328234	-0.00103108	-0.00650579	0.00602408	-0.00650334
MRTFB	-0.011503	-0.00550822	0.0170212	-0.00550796	-0.0107297	0.00312046	-0.0065044	-0.0116618	-0.00760462	0.0108928	0.00573607	-3.40941e-05	0.00220178	-0.00268588	0.0119238
CBX5	0.00759107	-0.0160384	0.0158933	0.0114683	0.000953721	0.00563006	-0.00788351	-0.00951966	0.00719737	-0.000587674	-0.0153096	0.0203795	0.00708737	-0.0132394	0.006959
APOBEC3H	0.0022404	-0.00873267	-0.00190287	0.0276599	0.0191795	0.00322568	-0.000230846	0.00564997	0.00675831	-0.00288046	0.00429829	0.00259879	-0.00252267	0.00450208	0.00278458
SARDH	-0.0031285	-0.0110028	0.00524926	-0.0190288	-0.0171039	0.00519499	0.00611956	-0.00642024	0.0229544	0.0136436	-0.00727052	-0.00029524	0.00551881	-0.0112917	0.00891745
VAV2	-0.00861943	0.00396904	-0.0135965	-0.00733133	0.00157528	0.000765276	-0.00187936	0.0184587	-0.0373398	0.000892565	0.0112762	0.00535176	0.00806434	-0.00537744	0.0220493
PPP2CB	0.015787	0.00812185	-0.00292455	0.0011302	-0.0108122	0.00291724	-0.00102414	-0.00936346	-0.00570357	-0.00531341	0.00247869	-0.00115667	0.00103944	0.00152532	-0.00689923
G0S2	-0.00582802	0.00788148	0.00357001	-0.0057555	0.0131093	-0.022741	0.00298119	0.00573739	-0.0119914	0.00823015	-0.0076629	0.0264229	-0.0314859	0.00655199	-0.0117498
DMAP1	-0.0152797	-0.00985764	-0.00658617	-0.00327975	0.004453	0.00131347	0.00254241	0.0124485	0.0157078	0.00158979	-0.00309035	0.00180689	0.00416856	0.0161152	-0.00148956
MCU	0.0085191	0.0202665	-0.00153335	0.00084847	0.00998757	-0.0044249	-0.0115135	0.0103555	0.00353847	0.000160389	-0.000132852	0.00132764	0.0118338	-0.00549132	0.00765992
BCR	-0.000126971	-0.0129534	-0.000320855	0.00138514	0.00954041	-0.01834	-0.0165249	-0.00845193	0.00346044	0.020626	0.00460967	-0.00367072	0.00819005	-0.00854396	-0.00653508
KCND1	-0.0160834	0.00153693	-0.00677348	0.00880197	6.76529e-05	0.0025249	0.0017445	-0.00921328	0.00503953	-0.00137881	-0.0032206	-0.00683189	0.00961222	-0.00401065	-0.00410677
TFCP2	0.0128362	0.00912139	0.0144604	0.00708533	-0.00715356	-0.00718885	-0.00269388	0.000998756	-0.00168121	0.000902101	0.00592038	0.00490702	-0.00189172	0.00676596	0.00812786
POU6F1	-0.00864804	-0.00360073	-0.00112492	-0.00690641	-0.00585886	-0.0141182	0.01728	-0.00230902	0.0153397	0.00372268	0.00229933	0.00892099	0.00171722	0.0108352	0.00771154
UBP1	-0.00220889	-0.00541316	0.0144186	0.00552643	-0.00768876	-0.0217215	0.00694923	-0.00231696	-0.00301172	0.00324746	-0.0269468	0.00313402	0.00824825	0.0261223	0.0135018
NUAK2	0.00201671	0.00266145	-0.00632884	-0.021838	-0.00414532	-0.0153059	0.00281387	-0.000339338	-0.0267326	0.00310352	-0.00164733	0.0256157	-0.0142944	-0.000350096	-0.0120961
CILK1	-0.00133178	0.000317939	0.0264227	-0.00114035	-0.010792	-0.0103041	-0.0045802	-0.00364559	-0.0115866	-0.0143167	-0.00815947	-0.00300485	0.0164332	0.0145507	0.0075198
SDHB	0.0173969	0.0052803	-0.00540927	0.000797356	0.000665653	-0.0031652	0.00400869	0.00964715	0.00548707	0.00444305	-0.00383668	-0.00115134	0.00441631	-0.00383297	0.00315797
SNAP47	0.0115961	-0.017528	-0.00906568	0.00128186	0.000364353	0.00863178	0.00711563	-0.00420031	-0.00943925	-0.00411466	0.000380491	0.00599981	-0.0139507	0.0114265	-0.00776008
KDSR	0.0135145	-0.00344252	0.00942795	-0.0113197	-0.0173517	-0.00199668	0.00564185	-0.00938964	-0.00308052	-0.000927102	-0.00598168	0.000877184	-0.00196974	-0.00526919	-0.00178101
VPS4B	0.0157913	0.00740778	0.0122206	0.00585677	-0.00177225	0.0016257	0.00586143	-0.00165956	-0.00797105	-0.00327696	0.00373805	-0.00511031	-0.00059595	0.00673621	0.00205761
ALDH3A2	0.00645527	0.00886816	-0.00595467	-0.004835	-0.00741068	0.0108541	0.00806704	-0.00140135	0.00952635	-0.0214523	0.00770007	0.000448125	-0.00729125	-0.00874305	0.00821642
ZMYND10	-0.0110229	-0.0096923	-0.00905024	0.00536527	0.0059141	0.003754	-0.0115764	0.00167276	0.00911692	-0.0164924	0.00977968	-0.00468062	-0.00444938	0.00872775	0.00356301
TMEM115	0.0140692	-0.00601677	-0.0130797	0.0018305	-0.0104896	-0.00268638	0.0043541	-0.00793491	-0.0102331	-0.00579038	0.012643	0.00167289	0.0026972	-0.0153188	-0.0137877
HYAL2	0.0108569	0.0091292	-0.0188978	0.000238336	-0.0137032	0.00197799	0.00493291	0.00137011	0.000493735	0.000164992	0.00789524	-0.00245507	-0.00136898	-0.00356469	0.00638046
IFRD2	0.00719795	-0.0213176	-0.010801	-0.0116748	-0.00476708	0.00612522	-0.000658438	-0.00443175	-0.00587756	0.000518269	-0.00514425	0.00621351	-0.0046267	-0.0145908	-0.000231564
TUSC2	0.0171143	-0.00567301	-0.00684875	-0.005525	-0.00176874	-0.00627718	0.00128193	0.00158593	-0.00366896	0.00421231	0.00269958	-0.000976457	0.0068507	0.0025233	0.00563062
NPRL2	-0.00837367	-0.0170504	-0.00605113	0.00436111	0.0181436	0.00267542	-0.00224627	0.0085452	0.0115074	-0.0156123	0.00830675	-0.00272058	0.0171214	0.0186649	-0.00182943
CACNA2D2	-0.00673241	-0.0102569	-0.00258501	0.00958588	0.015525	0.0018547	-0.00266148	-0.0159707	-0.00394544	-0.0210867	0.0270468	0.00146896	-0.0158841	0.0197189	-0.0157497
RASSF1	-0.00685466	-0.00532699	-0.0127058	0.0105867	0.019267	0.0021536	-0.00204961	0.00782615	-0.00990841	-0.0373662	0.0215773	0.00540849	-0.00101498	0.0123707	-0.00946913
SLC3A2	0.00568672	0.00258132	-0.0135344	-0.00482282	0.0086331	-0.0276406	0.0213649	-0.0120387	-0.00215274	-0.00830141	0.00666045	-0.0110102	0.0100035	-0.0173482	-0.00900931
NXF1	-0.017252	0.00455593	-0.00122042	0.000814127	0.000639601	-0.0110541	0.00744898	-0.00229188	0.00455136	-0.00260214	-0.00874422	-0.00411458	0.0127233	0.00157741	0.00259898
STX5	0.00440056	-0.00252902	-0.0187123	-0.00752505	0.0167166	-0.00241744	0.0142776	0.0151344	-0.00550342	-0.00250739	-0.00816748	0.00190939	-0.0106207	-0.00392377	-0.00485475
SPIRE2	-0.0112625	-0.000697178	-0.00967692	0.00622296	0.000347166	-0.00134865	-0.00523958	-0.000870838	0.0182054	-0.00437742	0.00285999	-0.000455535	0.00780411	-0.0025001	-0.0108773
RAVER1	0.00332585	-0.0158306	-0.00875642	0.013002	-0.012717	-0.014373	-0.00906187	-0.00979564	-0.0157363	0.00607478	-5.52673e-05	0.00955255	0.00702911	-0.0221214	-0.0204512
KIAA0100	-0.00265334	0.00275277	-0.00249687	0.0119496	-0.0188218	-0.0186778	-0.00457971	5.40845e-06	-0.0204134	-0.00310375	-0.0238987	0.0249463	0.0160469	-0.00854216	0.00486793
C2orf49	0.00459023	-0.00886927	0.022335	0.00258174	-0.00992231	-0.00151634	0.00641356	0.0163579	0.000425484	-0.0221687	0.0024619	-0.00811197	0.00121751	0.0138747	-0.00493203
TMEM86A	0.000827087	-0.00129151	0.00397968	-0.0188142	-0.00659731	-0.00908361	3.42954e-05	-0.00906903	0.0226556	-0.0131085	0.00714654	0.0113306	0.000881073	0.00239402	-0.0294635
TEX14	-0.00844622	0.0135191	0.00333713	-0.00875451	0.0100039	-0.00856077	-0.00933935	0.00934909	-0.00295676	0.00224129	0.00162131	-0.00743228	0.00263537	-0.0142908	0.00345794
IFI35	0.00951493	0.00418047	-0.00908303	0.0205042	-0.00562415	-0.00290271	0.0198983	-0.00274487	-0.0100331	0.0241869	-0.0027065	-0.0204579	0.000884775	0.00483782	-0.0101543
GOSR1	0.00433146	0.00159304	0.0128102	0.00671044	-0.0164565	0.0151299	0.00811108	-0.0161644	-0.0140288	0.00719612	0.0241581	-0.00110527	0.00849364	0.00325371	0.00818779
MRPL52	0.00962103	-0.0111814	-0.0114997	-0.00160991	-0.00409297	0.00990085	0.0062366	0.0299258	0.00720481	-0.00398239	-0.00233888	-0.00859332	-0.00619901	-0.0041766	-0.0188185
KANSL3	-0.00910986	0.0030596	-0.00658806	0.0040842	0.0116675	0.00663381	-0.0171555	-0.0279293	-0.00507292	-0.0119677	0.00417687	-0.0119409	0.0322295	0.00387049	0.00145766
FAF1	0.0115911	-0.00439833	-0.00576068	-0.00879401	0.0204978	0.00334247	-0.000523647	0.0018238	-0.0024081	0.0169978	-0.0055676	0.0165546	0.000743382	-0.000776103	-0.00188032
METTL16	-0.0025185	-0.0108917	0.018972	-0.0120754	-0.011083	-0.00310451	-0.0041631	-0.0131263	-0.015078	-0.00369202	0.00522912	0.00699244	-0.00572907	-0.0180547	0.00514541
RBM25	-0.0170409	0.00473392	0.00997453	0.00318087	0.00245151	0.00340549	0.00206871	0.00143058	0.00568758	0.000799823	0.00222167	-0.00448742	0.0125173	-0.00616414	0.00176031
PSEN2	-0.0121888	0.00366121	-0.00826912	0.012284	0.00431835	0.0148293	-0.00749169	0.00758813	0.00851395	0.000594316	-0.00742845	-0.00844662	-0.000198576	0.00274801	0.00131999
PLCD1	-0.00483936	-0.016079	-0.00771075	0.00068361	0.00152586	-0.00420196	0.0178627	-0.0156918	0.0252356	-0.00444221	0.00284459	-0.0060306	-0.00276896	0.00676416	-0.00256172
FADS1	-0.00243821	0.0155712	-0.000438404	0.00232017	0.00827112	-0.00908607	0.00349473	0.0150596	0.00699788	-0.0254803	-0.00750233	0.00285446	-0.00985163	-0.00993046	0.00499668
LMBR1	0.00533242	0.0119266	-0.00247072	0.00248426	0.0158511	0.0210882	0.00193883	-0.00815184	-0.0173794	0.0142144	-0.00216099	0.00764882	-0.0139967	0.00591205	0.00283069
CARS1	-0.00371857	0.000449692	-0.00760819	0.0295249	0.00270287	-0.00340516	0.0173315	0.000564662	-0.00361351	0.00497505	0.00377845	0.011028	0.000679014	0.00291723	-0.00168758
KDELR3	-0.0162511	0.00316643	0.00174584	0.00334907	0.00563697	0.0131786	0.00100502	-0.00363243	0.00259519	0.00653323	-0.000390374	-0.00695583	0.0150055	-0.00612519	0.00415889
APIP	0.0157279	0.00266702	0.00182272	0.00095599	-0.00261538	0.00219731	-0.000374363	0.00864454	0.00441563	0.0102496	0.00732573	-0.00878677	-0.00576525	-0.00926708	-0.0242293
PDHX	0.0149029	-0.000161446	0.00658389	0.000894172	0.0057038	-0.00841418	0.0119015	0.00827858	0.000206365	0.00667984	-0.0011336	-0.013	0.0107789	0.00266534	0.000927972
VAC14	-0.00829787	0.000444028	-0.0196696	0.00780977	-0.00346714	0.0130637	-0.000429876	-0.00445789	-0.00701645	0.0218273	0.00187167	0.0159527	-0.00948697	-0.00565005	-0.0047035
MCOLN2	-0.00547026	-0.0022994	-0.00355931	0.025272	0.0206681	0.0044043	-0.00209501	-0.00280756	-8.4993e-05	-0.000901232	-0.00350113	0.000837523	0.0151219	0.00934213	-0.000992605
AKT1S1	-0.0116213	-0.0106612	-0.00781583	-0.00145562	0.00658298	-0.0143899	0.00751429	-0.00443459	0.0162376	0.000466077	-0.011552	0.00723199	-0.00249876	-0.00173726	0.00967257
TBRG1	-0.0156299	-0.000661104	0.00481161	0.00654993	-0.00456696	-0.000446992	0.012555	0.0133601	0.011456	-0.0100674	0.0014514	-0.00682196	0.000656701	0.00341538	0.00850854
ADSS1	-0.00510733	0.00450485	-0.00472993	-0.00277072	-0.00211188	0.00134273	0.0112154	0.0188691	0.0245935	-0.00894856	0.0167911	5.38674e-05	-0.00959733	0.000284244	-0.0196269
BRF1	-0.0102703	-0.00950215	-0.0178834	0.000652364	0.0108901	0.0100706	0.00713661	-0.00594377	-0.000542697	0.00185204	0.0186156	0.0145328	-0.0005485	0.00837331	0.0108902
ODC1	0.0103927	0.00213115	-0.0052381	-0.0196503	0.0201176	-0.00842706	-0.00543957	-0.00475355	0.00107031	0.001334	-0.0208658	-0.00811383	0.0139261	-0.00569389	0.0062133
THG1L	0.0151053	0.00452932	-0.00229305	-0.0029059	-0.00427796	0.000820954	0.000176601	0.00708805	0.0189183	-0.00153628	0.0143148	0.00999092	0.00385971	-0.00383511	0.00386967
PABPC4	0.0028855	-0.00366785	-0.000985683	-0.02014	0.000550191	-0.0140037	-0.00870906	-0.0066107	-0.0129215	-0.0216532	-0.0153722	0.0146834	0.0148725	-0.0259146	-0.00292585
ZNF296	0.0059808	0.00704816	-0.0158955	-0.000439295	-0.00322349	-0.0133056	-0.0173169	0.0231472	-0.0149758	-0.00278822	0.0270404	-0.0178171	0.00889254	-0.00440988	0.00969155
FUZ	0.000204841	-0.00773747	-0.0170721	0.00287468	-0.00467465	-0.00564776	0.0172569	-0.0139885	0.00210783	-0.0303912	-0.0131481	-0.0256194	-0.00644	-0.0163511	0.010863
EVI5	0.000845748	0.0265677	-0.000498357	-0.00888853	0.000159621	0.000484762	0.0066848	0.00614187	0.000135731	-0.00972597	0.00413182	0.0115592	-0.005651	-0.0112104	0.00600516
EVI5L	-0.00621914	-0.00707972	-0.0125597	-0.00313199	-0.0141914	-0.0198314	-0.00968318	0.00553928	-0.00731175	0.000264621	0.0043842	0.003804	-0.019875	-0.016366	0.00455025
SNAPC2	0.0157377	-0.00193849	-0.00950532	0.000192753	-0.0070518	-0.00990184	-0.00223861	-0.00732493	-0.00494982	-0.00645202	0.0122594	-0.0086818	-0.00556892	-0.0123866	-0.00298164
GIT1	0.00360229	-0.0127837	-0.00548442	0.00630762	-0.0131706	-0.0308231	-0.0015314	-0.00642358	-0.00620408	-0.00798216	-0.00666967	-0.0034653	-0.00961626	-0.00657357	0.00171646
GLTP	0.0166698	0.00192434	0.000121755	-0.00390178	0.00509421	-0.010884	-0.00890127	0.00455393	0.00895002	-0.00985194	-0.0023393	0.00994296	-0.00530632	0.00452597	0.00660042
BNIP2	0.0110892	0.0171258	0.0110866	-0.0108948	0.00526228	-0.00969041	0.00568952	-0.00486271	0.00567254	-0.00323669	-0.0086509	0.00665131	-0.000879457	0.00084317	-0.0016629
CCNT1	-0.0106193	-0.0037746	0.0166087	-0.00123703	0.0156514	-0.00752486	0.0154791	-0.00985419	0.000761816	-0.00851649	0.00976117	0.00663932	0.0195319	0.00528741	0.00370371
SCARF2	-0.0125411	-0.00670454	-0.00631307	-0.00749597	0.0127639	0.00174857	0.00733765	-0.012037	0.00426014	0.0116281	0.00278128	0.00750975	0.00444744	0.00165752	0.0205449
BRMS1L	0.0022121	0.0131516	0.0133708	-0.0029905	0.00365637	0.00217524	0.00823297	-0.0134999	0.014521	0.000324952	-0.00345371	0.00749728	0.0112162	-0.000641552	-0.00594023
MED15	-0.0127593	-0.00610895	-0.00513799	0.0164269	0.00862984	-0.0116922	-0.00440118	-0.0121742	0.00861137	0.00587279	0.0137215	0.00557371	0.00709335	0.0136091	-0.00434
DHDDS	-0.00388162	-0.00321512	-0.0130629	0.018035	-0.00427948	0.00880293	-0.00121846	0.00276978	-0.00255254	0.0107456	-0.00390259	0.0187337	-0.0106527	0.014642	0.014414
CRYBG2	-0.013038	-0.00278317	-0.00223156	0.00818758	0.0126364	0.00166458	0.00165976	-0.00491208	0.00698309	-0.00652351	-0.000402462	0.0032656	0.0010705	0.00829564	0.00181641
UBXN11	0.00595147	0.0145386	-0.0111383	-0.0012632	0.0158302	-0.0107776	-0.0149143	0.0119196	0.0194943	-0.00821997	-0.00746144	-0.0120821	0.0063787	0.00753	0.00986714
TJAP1	-0.0097113	-0.0140688	-0.00596389	0.0068286	-0.0195239	-0.00875336	-0.0118621	0.0139978	-0.00696607	-0.00760287	2.83506e-05	-0.00325836	0.0063337	0.00415878	-0.00240975
RPL15	0.0163791	-0.00488264	0.00140457	-0.0162014	0.00350604	7.83449e-05	0.00176472	0.000740538	0.00464576	0.000217324	0.00330662	0.00137554	0.00324698	0.00251058	0.00910714
TMEM167A	0.0113448	0.0190927	0.00484791	0.00162236	-0.00670536	-0.00347207	0.0169653	-0.00658684	0.00197888	-0.0102431	-0.0120934	0.00967378	0.00778908	0.00192087	0.00756594
STEAP4	0.00311472	0.0108896	0.00236093	0.000411091	-0.0151859	0.00729806	-0.002683	-0.00488235	0.0157464	0.00405916	-0.0156194	0.0302877	-0.00525654	-0.00164078	0.0196976
KIF11	0.00620428	-0.0113548	0.00620654	0.0276175	0.00626475	-0.00056307	-0.00775689	0.00473565	0.00525286	-0.00376039	-0.0185143	0.00931056	0.0015453	-0.0154915	-2.78033e-05
RPA3	0.0165604	-0.00261457	0.000376614	0.00775093	0.00395107	0.00989364	0.00715477	0.00275591	-0.00188964	0.00164891	5.74775e-05	0.00223771	0.00152931	-0.00295545	-0.000435633
MLKL	-0.0071841	0.0133562	-0.00129684	0.0189492	-0.00562509	-0.00917291	0.00401286	0.00416331	0.0125163	0.00761399	0.00117889	-0.0143824	-0.00171643	-0.00174462	-0.030827
TNPO3	0.0123707	0.00580855	-0.00134628	0.0128052	-0.00195786	0.00676525	-0.00205731	-0.00111466	-0.0152373	0.00147463	0.00233785	0.0181549	0.0288548	-6.35136e-05	0.007868
CDH23	-0.0100182	0.012848	-0.0101033	0.00450903	-0.0154717	-0.0132349	0.00660576	-0.000994544	0.00220659	-0.00163165	-0.00185707	-0.0136384	0.00616377	-0.00202985	0.00311916
RPS5	0.0158569	-0.00720049	-0.00219183	-0.0161631	0.00228182	0.00277363	0.00220882	0.00358258	0.00480537	0.00756669	0.00200114	0.00103134	0.00205115	-0.000249647	0.00351937
ADGRL1	-0.00904114	-0.0114753	0.00408956	-0.00578597	-0.0200614	-0.00599652	0.0137344	-0.0206327	0.00919359	0.00310181	0.00395872	0.00395938	-0.0165745	-0.00470264	0.00367267
ENKD1	0.00356169	-0.00486798	-0.0150814	-0.0121158	-0.0151388	-0.00671614	-0.0164422	0.0136729	2.68842e-05	-0.0205651	0.0014086	0.00528624	-0.00806968	-0.0224673	0.00385753
ATP6V0D1	0.0147131	0.00831825	-0.0122322	0.0043981	-0.00539243	-0.00606415	0.00344567	0.000159603	0.00205812	0.00560699	0.00240924	0.0106861	0.00195535	-0.00124396	-0.0070607
PTPRS	-0.00218908	0.00527366	-0.00349923	-0.0193223	-0.0102269	-0.00863976	-0.0139901	0.00686133	0.00697461	0.00534027	0.00692979	0.0120431	0.0299556	0.00838698	-0.00568882
SLC41A1	-0.00203018	-0.0203826	0.012193	0.00572349	7.55216e-05	-0.00671094	-0.00451924	-0.0132204	-0.0094493	0.00342012	-0.00480043	-0.00640774	0.00578357	0.00942541	-0.000775383
NELFB	0.0123161	-0.01564	-0.01262	0.000810954	-0.00391473	-0.00226982	0.00107072	-0.00630496	-0.0132213	-0.0111804	0.00384724	0.00192295	0.00230245	-0.0138138	-0.0126788
TMEM175	-0.0158662	-0.00402981	-0.0124018	-0.00155481	-0.00335365	-0.00158034	0.00948253	0.00027731	0.00401508	-0.0054804	-0.00306057	-0.0035414	0.0118604	0.00696352	0.00957601
TANGO2	0.0042953	0.00466852	-0.0203464	0.0115492	0.0162736	0.00352815	-0.0140044	-0.00415712	-0.00450226	-0.00554495	-0.000751624	-0.012317	-0.0295423	0.00303993	0.0143647
NDUFS2	0.0156683	-0.012327	-0.00516567	0.00522273	-0.00212939	-0.00100964	0.00108606	-0.000598322	0.0102579	-0.00446032	0.0092159	0.00125172	-0.000885763	-0.00251831	0.00577673
ATRAID	0.0159534	-0.00357742	-0.00711985	-0.00639924	0.00361171	-0.00318634	0.00267185	0.0209279	0.00784196	0.00539849	0.00558566	-0.00181503	0.000108667	0.00643726	0.0035415
CAD	-0.00513477	-0.0220105	0.00341826	0.000588856	-0.0203017	0.00348919	-0.00975551	-0.00834723	-0.007406	0.00860868	-0.00640053	0.0119334	0.00280017	-0.0105685	0.00859989
SH3BP5L	0.00827628	-0.00292919	-0.0078604	0.0107176	-0.0253164	0.0112784	-0.0163554	-0.0153569	-0.0101895	0.00107842	-0.00647651	-0.0067629	-0.00475821	-0.00234755	-0.000837332
ATAD1	0.0122445	0.0046741	0.0157192	0.000340581	-0.000862275	0.0171521	0.0120349	-0.00337922	-0.0110431	0.00103448	-0.00347512	-0.000202519	0.000189235	0.0146922	0.00933589
PEA15	0.0116714	0.0156896	-0.00736999	0.00434885	0.00329041	-0.0124098	-0.00542546	0.00711246	0.0140497	0.0049456	0.00230798	0.00699218	-0.000574575	0.00975189	0.00311189
TIMM23	0.0155722	-0.00334749	0.00296109	0.00823343	0.00604772	-0.00217518	0.00630615	0.00363382	0.0145101	0.00797255	0.00593159	-0.00453269	0.00174207	-6.13195e-05	0.00448072
TNFAIP8L2	0.014328	0.00374176	-0.00951966	0.00295336	-0.0173446	0.0158886	-0.00170774	-0.00622959	0.00592485	-0.00181104	0.0123228	0.000106691	0.00755955	-0.00427691	0.00443338
TRNT1	0.00554723	-0.000894515	0.0160419	0.000115782	-0.00543613	0.0307627	0.00394558	0.00941954	0.00824642	-0.00727785	0.00621167	-0.0184639	-0.0054008	-0.00149879	-0.021678
EHMT2	-0.00405295	-0.0210277	0.000540176	-0.000450645	-0.0164542	-0.0182645	-0.000543788	-0.00920291	-0.00758628	0.000176945	0.00219302	-0.0064368	-0.00294982	-0.0111496	0.000480256
ELOF1	0.015873	-0.0059469	-0.0115144	0.00138396	0.00088712	-0.00341985	0.00485555	-0.0131496	-0.00678698	-0.00406817	-0.00244343	-0.00868556	-0.000540599	-0.0072407	0.00635618
MED16	0.00984066	-0.0102458	-0.0162844	0.00465469	-0.00212557	0.00191806	-0.000837974	-0.0110403	-0.0098546	0.0108277	0.00330715	-0.000869569	-0.0166022	-0.0118295	-0.0042218
ST3GAL1	-0.000656061	-0.0144603	0.0153986	0.00311155	-0.00954208	-0.0165073	-0.00602311	-0.0193116	-0.0146857	-0.0109479	0.000749719	-0.0061959	-0.00625599	0.00771271	0.0173762
TMEM259	-0.0154056	-0.00690974	-0.0125596	-0.00196978	-0.000325736	0.00120457	0.0100601	-0.00128295	0.00991803	-0.00706865	-0.00882166	-0.00160502	0.0123091	0.00884217	0.00707198
RNF170	0.0121728	0.000945839	0.00924008	0.00126662	-0.00923298	0.0145103	0.00303576	0.0161246	-0.0149863	-0.0166809	-0.00134723	-0.00547627	-0.0109201	0.0130946	-0.0131655
CLIP3	-0.00672401	-0.0116672	0.00680735	-0.0100191	-0.00604921	-0.00668074	0.00484913	-0.0132049	-0.00577381	-0.00363072	0.00391707	-0.010207	0.00370897	0.00343887	0.016526
DEDD	0.013837	0.00686708	-0.0092065	0.00268408	0.00275355	-0.0152026	0.0046056	0.00550197	0.00465412	0.00544912	-0.0136707	-0.00853396	0.0181887	0.010341	0.00333997
MCEMP1	0.00713189	0.0159368	-0.0131465	-0.00141842	-0.0096835	-0.0021614	0.00572733	0.00516345	0.00179669	-0.00410562	0.00235388	0.0120557	-0.0104148	0.00293931	0.00486507
NIT1	0.0117069	0.000152914	-0.012506	0.00183902	-0.0145158	-0.006134	0.00293662	0.00653304	0.00219992	-0.00944489	-0.00535639	-0.0165262	0.0190409	-6.47823e-05	-0.000198512
PAX5	-0.00851043	-0.00554254	0.000591317	-0.011114	0.00398253	-0.0150231	-0.00372949	0.0131647	-0.0414484	0.00904081	-0.0182283	-0.00748275	-0.0020546	0.00670017	0.0114491
PRDM15	-0.016886	-0.00549479	-0.00073924	0.00495169	-0.00057572	-0.00432922	-0.00834594	0.00527782	0.00207893	-0.00560006	0.00604688	0.00281162	0.0103667	0.00574878	0.00528426
RNF168	0.00469436	0.00295213	0.0178068	0.0178727	0.00456938	-0.0140581	0.00277329	-0.00283836	-0.00506549	-0.00312515	0.0166572	0.0145787	0.00286626	0.00475539	-0.00908252
CHP1	0.0161083	0.0102696	-0.00253022	-0.00294197	-7.9369e-05	-0.00682429	-0.00583368	-0.00479652	0.0135686	-0.00814806	0.00255035	0.013468	-0.00104101	0.00293718	0.0104698
KLHL3	-0.00778362	-0.0115582	0.0101744	-0.0169362	-0.0103321	0.0060951	0.0107301	-0.0136102	0.0183191	0.0110835	0.00838547	0.00410373	0.0144488	0.0156293	0.00950978
ZNF385C	-0.00289947	0.00909585	-0.00400686	-0.0058934	-0.000459428	-0.0206543	-0.015385	-0.00331421	-0.00218697	0.00724413	0.00407316	0.00740459	0.0164882	0.0258954	0.0275565
CACYBP	0.0167877	-0.00655297	0.00543161	0.00360188	0.00543062	0.00513129	0.000934953	0.00377825	0.0087154	0.00328484	0.00153354	-0.001259	-0.00230515	-0.00984486	-0.00492811
CLUAP1	-0.0118646	-0.00833555	0.0061666	0.000462955	-0.00764823	0.00963804	0.00681374	-0.0131067	0.0175019	0.0128573	0.00401967	0.000228707	-0.0184783	-0.0060408	-0.0125531
ZSWIM7	0.0116265	0.00379913	0.00145087	-0.0139832	0.00047976	-0.0011184	-0.00967658	0.0235152	0.00544128	0.00155323	0.0105897	-0.0147164	-0.015179	-0.00940492	0.00618613
PIGL	-0.0161339	-0.00795571	0.000750443	-0.00521211	-0.0028134	0.00250172	-0.00178934	0.00470296	0.0147445	0.00146142	-0.00628864	-0.00116048	0.0144564	0.00387446	0.00101086
NDUFA2	0.0171857	-0.00203707	-0.00693253	-0.00694383	0.00761453	-0.0001088	0.00360968	0.00533908	0.00658043	0.00424743	0.00238351	-0.00157265	0.00355746	-0.00301135	0.00498111
COX6C	0.0171596	-0.00389965	0.00174937	-0.00275306	0.006009	0.000986203	0.00512244	0.000811352	0.00443442	0.000491401	0.000657694	-0.00795123	-0.00458956	-0.00539265	-0.00117455
UBE2Z	0.0146079	-0.00184297	-0.00842003	0.00762902	-0.0046367	-0.00557748	0.0155809	-0.00415016	-0.00792618	0.00983157	-0.00289922	-0.0138907	0.00192836	0.00880366	-0.000455614
ANAPC1	0.00619534	-0.0141825	0.0155262	0.000229046	-0.00246545	0.0148038	-0.00867026	-0.00675484	-0.00167884	0.0182411	-0.00964883	0.0181851	0.0101505	-0.00270471	0.0212911
MERTK	-0.000581055	0.0200643	-0.0021956	0.00566673	-0.0129673	-0.0080518	-0.00197323	0.00790191	0.00124885	-0.00474791	-0.00536178	-0.00838413	0.00591762	0.00677843	-0.00632802
TSG101	0.0159404	0.00743408	-8.23433e-05	0.0106855	0.000229507	0.0022004	0.000157852	0.00650901	-0.00383037	0.00414356	-0.015839	0.00262096	0.00501281	0.00955009	0.00783474
HPS5	0.0117521	0.00780309	-0.00133678	0.008272	-0.00441365	0.018134	0.0121192	-0.000312607	-0.0234126	0.00816969	-0.00849631	-0.00691785	0.00179872	-0.00642698	0.0140328
MAP3K4	-0.00542159	0.000777312	0.0105318	0.00361332	-0.000490075	0.0262928	-0.0225511	0.00918484	-0.00839509	0.000460369	0.0108043	0.0156726	0.0117201	-0.00154546	-0.00129315
PIEZO1	-0.0139347	0.00287691	-0.0112022	0.0124426	-0.00324672	-0.00659643	-0.0016173	0.00378636	-0.00269951	-0.0140702	-0.00609527	-0.0103855	0.00280984	-0.000121393	-0.00375141
BLK	-0.00709191	-0.00534287	-0.0146468	-0.0149421	0.00932419	-0.00169139	-0.00257648	0.0167249	-0.0286285	0.00240507	-0.00469883	-0.00438305	0.00246723	0.00725565	0.0158957
RNF166	-0.00721276	-0.00444182	-0.0159723	0.00256662	0.0026437	-0.00040441	0.0158906	-0.021718	0.00315719	-0.02928	-0.00298973	0.00499068	0.00554965	0.00741118	-0.0271093
ANKRD28	-0.00329023	0.0175406	0.00204767	-0.0177352	0.00244709	-0.00248843	-0.023023	-0.00952931	-0.00196065	-0.00445069	-0.0180102	-0.0092051	0.0171375	-0.00476023	-0.013985
ANKRD52	-0.0116074	-0.0161443	0.00295766	0.0118219	-0.000789034	-0.0062542	-0.00748555	-0.0130547	-0.0102152	0.00357798	-0.0147395	-0.00291688	0.00968038	0.00317423	-0.000408206
PKD2L2	-0.00684445	0.0102197	0.0203507	-0.00252588	0.0149679	0.00898207	-0.00159287	-0.00722691	-0.0100077	0.00125292	-0.01516	-0.00414931	-0.00303464	0.0032643	-0.00433855
WDFY2	-0.014897	0.0123902	-0.00407132	-0.00828866	-0.00277294	0.00829667	0.00543622	0.00352507	-0.00601074	-0.00516143	0.0106259	0.00401837	0.0011462	-0.0104983	0.00956976
RBSN	-0.0135684	-0.000764222	0.00809664	-0.00854869	0.00109659	-0.012464	0.0112241	-0.0107011	-0.00777072	0.00247096	0.0122236	-0.0104463	0.0112085	-0.0114142	0.00292414
MRPS25	-0.0164815	-0.00609751	0.00264647	-0.00456818	-0.00375746	0.00269949	0.00297593	0.00202667	0.00887487	0.002264	-0.000539614	-0.00274121	0.0137358	-0.000707348	0.00649847
DGUOK	0.0175352	-0.00371313	-0.0030778	-0.00356579	0.000391874	0.000811606	0.00928605	0.000445329	-0.00214858	0.000681997	-0.00663201	-0.00163827	-0.000936395	-0.00589509	0.00453622
CAMTA1	0.0107578	0.013501	-0.0046676	-0.0122045	0.0110672	0.0106404	-0.01417	0.000572234	0.00320695	-0.00120502	0.000821928	-0.0171364	0.0022693	-0.0059277	-0.00377743
CSF1	0.00110468	-0.00337693	-0.00176799	0.0203194	0.0027503	-0.0148127	-0.0143187	-0.00342485	-0.000453264	0.0142775	0.0006686	-0.0108134	-0.0044782	-0.0126434	-0.0173122
STRIP1	-0.0139618	-0.0143586	0.00200514	-0.00168891	0.00381808	-0.00696728	0.0015725	0.00955966	0.0026365	0.00457953	0.0158972	-0.00167083	0.00988342	0.0148749	0.00435332
SLC25A11	0.0165016	-0.00353458	-0.0135445	-0.000144206	-0.00234539	0.00415072	0.00230627	-0.00479163	0.00276147	-0.000851223	-0.00480535	0.00332489	0.00196863	-0.00727928	0.00316299
CHRNE	-0.0131692	0.00866599	-0.00369899	0.000185918	0.0103706	-0.0100499	-0.00328032	-0.0101128	-0.00502102	-0.00236494	0.00489698	0.000270245	-0.0101206	-0.00270207	-0.00417965
CHFR	-0.00889336	-0.00770324	-0.0169482	0.0097056	0.00455398	0.00355614	0.01466	-0.0181131	-0.00422404	-0.00977167	-0.0164888	0.000239554	-0.00917203	-0.0140808	-0.00866117
ADAM28	-0.0151222	0.00119651	-0.000621193	-0.0116652	0.00482399	0.00651404	-0.00816076	0.0131986	-0.00398726	-0.00423594	0.00222243	0.00296896	0.00105035	-0.00236256	0.0152288
TEX261	0.0126081	-0.0109545	-0.00192117	0.00543813	-0.0156934	-0.0093719	-0.00496755	-0.0117176	-0.00424616	-0.00908632	-0.0183451	-0.000137719	0.00541235	0.00492845	-0.00282228
FAM120B	-0.00374244	0.00568001	0.0114235	0.0075718	-0.0141588	0.0132752	-0.0080742	0.000183571	0.001309	0.00742868	0.0317807	0.020523	-0.0098489	0.00603605	0.0052548
TBP	0.00225972	-0.0116229	0.00964045	0.00482365	-0.0054587	-0.00271785	-0.00582803	0.0330259	0.0185386	0.00219166	0.0188888	-0.0158888	0.000448697	0.00474916	0.0138982
PSMB1	0.0177594	-0.00159926	-0.00314463	-0.00224437	0.00973482	-0.000145772	0.00511918	0.00109841	0.00585208	0.00514826	0.00135719	0.000435997	0.00136531	0.00706583	0.00829019
PDCD2	0.0165822	-0.010338	0.000345021	-0.00330349	8.72882e-05	-0.000783211	0.00852872	0.00270224	0.000674117	-0.00501994	-0.00808313	-0.00205457	0.00891526	-0.00122341	0.00155287
DLL1	-0.00993127	-0.0050418	0.00468515	-0.00563431	0.00459859	-0.00687028	-0.00744275	-0.00782209	-0.00061142	0.00293651	0.0121631	-0.011375	0.0152452	-0.0149188	-0.0114735
NOL3	-0.00883423	0.0101979	-0.00371863	0.00499273	-0.0112528	-0.0118114	0.00229081	0.00853749	0.00944798	-0.0211303	0.00106898	0.00247345	-0.00510813	-0.0118115	-0.0136595
FHOD1	-0.010773	0.0069209	-0.0180866	0.00981077	-0.00240147	-0.00731465	-0.0039618	0.00379852	0.0139961	-0.0136053	-0.00608113	0.00140623	0.0066944	-0.00247112	-0.0111086
ELMO3	-0.0155258	-0.00768242	-0.0115094	0.00383874	-0.00449386	0.00537262	0.00163714	0.000864326	0.00390636	-0.00712305	-0.00251999	-0.00511922	-0.00209824	0.00447134	0.0116555
TPPP3	0.0059015	0.0157486	-0.0115208	-0.00783584	-0.00959552	-0.0088348	0.0110383	0.0139586	-0.00224116	-0.0213017	0.01048	-0.00537612	0.00901572	-0.00825454	-0.000744634
MSH3	0.00385436	0.00472227	0.00951913	-0.00492301	0.000657579	0.00107401	0.00320915	0.000511853	0.0137385	0.00130171	-0.000616075	0.0296038	-0.0117783	-0.000714657	-0.00130931
ADAMTS13	-0.0156764	-0.00607784	-0.00814175	-0.000604072	-0.00439987	-0.00562121	0.00480624	-0.00654721	0.00918098	-0.00577283	-0.00497034	-0.00465653	0.00118447	-0.00147485	0.0123949
TMEM208	0.0146487	-0.00735749	-0.0130585	0.000583419	0.0038007	0.00527328	0.0117399	0.00556151	0.000737797	0.00159635	-0.00226622	0.00732164	-0.0023954	-0.00439197	-0.000432185
E2F4	0.00634121	-0.014653	-0.00999252	0.00779409	-0.0084933	-0.0266664	0.00121766	0.00652914	0.00407932	-0.00625404	-0.01132	-0.00539433	0.00505529	-0.01756	-0.00240431
SURF4	0.0174165	-0.00405214	-0.00768367	0.0023047	0.0049265	-0.000405659	0.00252061	-0.00911334	0.000391313	-0.00204807	-0.0035249	0.0125492	0.00568862	-0.00069913	-0.00431452
SURF2	0.0114697	-0.0110635	-0.00761988	-0.00690332	0.00999612	-0.00610642	-0.00287004	0.00869261	0.00925125	0.00823948	0.0255327	-0.00133719	-0.0167633	-0.00121341	-0.000870212
DNAJB9	0.0106893	0.00340745	0.00306353	-0.0163803	0.0165513	-0.0125485	0.0132639	0.00500434	-0.0108151	-0.00206402	-0.00826409	0.0168256	-0.00496246	0.0100085	-0.011786
NAF1	-0.00491391	-0.0039151	0.000105149	-0.0135413	0.00803022	0.0122267	0.00714666	-0.0181839	-0.00476075	0.0166516	0.0117268	0.0109033	0.0232792	-0.0254968	-0.028873
YES1	-0.00382638	0.0022864	0.0164435	0.00659381	0.0144552	0.00698298	0.0131745	-0.02519	0.00095128	-0.00960124	0.0229359	-0.0139791	-0.000188439	0.00958706	-0.00224765
PPP1CB	0.0161498	0.0085607	0.00616448	-0.00611814	-2.62473e-05	0.00279723	0.0109742	-0.0134369	0.00200357	-0.00462925	-0.00366576	-0.00352006	-0.00101643	-0.0011758	-0.002058
GORASP2	0.0151365	-0.00557621	0.00887933	0.000106261	0.000930292	-0.0106877	-0.00855252	0.00430782	0.0103498	0.0146254	0.00312891	0.00798558	0.0110979	0.0138363	0.00898129
TSEN15	0.0157036	-0.00553834	0.00825934	0.000350113	0.00458981	0.0144908	0.0102312	0.00156898	0.00747055	0.000232491	-0.00096623	0.00684549	-0.000649624	0.0110597	0.000137951
EFR3A	0.0142477	0.00975593	0.00383496	0.0104833	0.000784455	0.0125405	0.0102143	-0.0141313	-0.00341149	0.0103804	-0.00370769	0.00560035	-5.02375e-05	-0.00270661	-0.00197669
ACSF3	-0.0129838	-0.00590802	-0.0158761	0.00458764	0.00228405	0.0100692	0.00919817	-0.01058	0.00239484	0.00614734	-7.61509e-05	0.00570253	-0.0129514	0.0114752	0.00576928
GALNS	-0.0120803	-0.000642103	-0.0127302	0.0068282	-0.0035704	-0.0121569	0.00616386	0.0044739	0.0055896	0.000155491	-0.0101857	0.0118252	-0.025079	0.00271634	-0.00558098
GATA2	-0.000618549	0.012364	0.00192767	-0.0204557	-0.00314281	-0.00203365	-0.0269068	-0.00183407	0.0150352	0.00291769	-0.00425426	-0.0047738	-0.00364343	0.0194671	0.00590014
RABL6	-0.00536998	-0.0207746	-0.0129249	0.0110535	0.00548657	-0.00486175	-0.00133613	-0.00862112	0.00145492	-0.0152701	-0.00542685	0.00339831	-0.00863803	-0.0108479	0.00450494
CLIC3	0.00571576	-0.00177821	-0.00829381	0.014792	0.0215013	0.00898903	-0.00477881	-0.00760172	-0.00126918	-0.0175594	0.0202187	0.015168	0.0131997	0.012096	-0.0154583
NPDC1	-0.00684829	-0.0114829	-0.00850481	0.00596389	-0.0082373	0.00267648	0.0230731	-0.00261683	0.00190416	-0.0112596	-0.0148557	0.0140133	-0.00609668	0.00939266	0.00594644
FBXW5	0.00293975	-0.00703285	-0.0210819	0.0100103	0.00701234	-0.0028626	-0.0122675	-0.000202087	-0.00766133	-0.0294207	-0.00790073	-0.00417137	-0.00345322	0.00255243	-0.0194442
SLC25A13	-0.00514983	0.0213991	-0.00404964	-0.00651909	0.00455712	0.00758422	0.0113881	0.00570782	-0.00323686	-0.0129342	0.000774323	0.00492621	-0.0121125	-0.00660824	0.00652081
UBE2I	-0.000197399	-0.00961598	-0.0106088	-0.01655	0.021114	0.0029324	0.0161586	0.010799	0.00608127	0.00214772	0.0262473	0.0166993	0.00117579	0.000136305	0.00158639
TSR3	0.0135821	-0.0126303	-0.0119112	-0.00481074	0.00379152	-0.00609944	0.00689677	-0.00250061	-0.00872331	-0.00821132	0.0109635	-0.00158416	-0.00713678	-0.0070925	0.00492925
LRRK1	-0.0109457	0.0152638	-0.00491065	0.00716096	-0.00941517	-0.0129156	-0.00294236	0.0159151	-0.00579564	-0.00463333	-0.00536158	0.00400159	-0.00591335	-0.00148918	0.00587833
ACTN1	0.000559342	0.0121179	0.00179377	-0.0243344	-0.00974621	-0.0095201	-0.0228138	-0.0180428	0.00753435	0.0128539	0.00267761	-0.00497799	0.00458375	-0.0129894	-0.00899602
SIRT2	0.00237662	0.00272113	-0.0147895	0.00872263	0.0211021	-0.0159073	0.00480849	-0.0132908	0.00681562	-0.0258253	-0.00702905	-0.0110543	-0.00811197	0.00598357	-0.00700758
HNRNPL	-0.00429461	-0.00690693	0.00163993	-0.00706916	0.0264416	-0.0229091	0.000945771	0.00985597	0.00590039	0.00727769	-0.0118633	0.00644489	0.0231199	0.0034254	-0.00543876
NOLC1	0.00358222	-0.00928524	0.0204093	0.00214602	-0.00724807	-0.0235822	-0.0147074	0.0141366	0.0089446	0.013862	0.0109504	-0.00398778	0.00687621	-0.00224204	-0.0031583
CASD1	0.00207187	-0.00017603	0.0176099	-0.0134168	0.00854862	0.0205742	0.00944309	0.00342587	-0.0154171	-0.00963769	-0.0116523	0.00497949	0.00316977	0.00460479	0.000885305
MTMR1	0.00337743	-0.0111429	0.00412926	-0.0177284	-0.00154033	0.00741892	-0.00393889	0.00824889	-0.0313123	0.0217108	0.00184832	0.0153003	0.00140881	0.0134515	0.0133757
ABCA1	-0.00984295	0.00740851	0.000911112	-0.00580181	-0.0162057	-0.00597489	0.00371287	-0.0106674	-0.0241632	0.00637728	0.0121805	-0.00198695	0.00186934	-0.0135811	0.00854247
LAGE3	0.0166802	-0.00920816	-0.00599822	-0.00355977	-0.00421776	5.10135e-05	0.000302528	-0.00779236	-0.000126653	-0.000936821	0.002667	-0.00174158	0.00730722	-0.0108251	0.00270195
GDI1	-0.0144767	0.00408316	-0.0126417	-0.000669867	-0.0016152	-0.0123545	-0.0066221	-0.00538002	0.00232202	-0.00469348	0.000171379	-0.0150674	0.0166912	0.00441093	0.00949595
SASH1	-0.0043151	0.0132332	-0.00583727	0.00942308	0.0040997	0.00136003	-0.0014969	-0.0135578	0.00810033	-0.00814844	-0.00318913	0.013894	0.0026167	-0.0175296	0.00182789
GADD45B	-0.00634948	0.00431285	-0.0079098	-0.0109481	0.0148021	-0.024657	0.00511127	0.00471653	0.00403292	0.00277301	-0.00123279	-0.00938768	0.0142531	-0.019842	-0.00566172
SLAMF6	0.00976183	-0.00926741	0.00879006	0.0175769	0.0149578	0.00128142	-0.00965386	0.00117085	-0.0130704	-0.00696318	-0.00672782	0.00109704	-0.00325988	0.0205312	-0.00555733
SLAMF1	-0.00030126	-0.0138001	0.0141058	0.00265065	-0.0101667	-0.00717939	0.00369215	-0.00227584	0.00650695	0.0217985	-0.00948583	-0.00586905	0.00162524	-0.0178834	0.00531716
ZDHHC12	0.0151166	-0.00519894	-0.0116045	0.00419238	-0.00688478	-0.00313431	0.0122283	-0.0100942	-0.00996669	-0.00348353	-0.00485929	-0.00780264	0.00418768	-0.0175572	0.00156372
CYBB	0.00944126	0.0217075	-0.00330165	0.00423901	-0.0116552	-0.00497998	0.0106787	0.00367515	0.00481395	0.0121336	-0.00390487	0.0113145	0.00222459	0.00667304	0.00784538
GOLGA7	0.0171615	0.000840198	0.00591027	-0.00500106	0.00814868	-0.00520831	0.00568609	0.00434543	0.0128533	-0.00273422	0.00581723	-0.00462536	0.00249979	0.00638521	0.00323285
XK	0.00700661	0.0115446	-0.00551459	-0.00905207	0.00877093	0.00163677	-0.0239268	-0.0328914	-0.00106697	-0.00595462	-0.00290522	-0.011181	-0.0103431	0.015826	0.00778988
CD48	0.0177406	0.00299024	-0.00445942	-0.00307361	0.00290853	0.00280227	0.0127316	0.000631321	0.00140568	0.0026372	-0.00051218	-0.00679429	0.00174475	0.0072109	0.00295649
CLPX	0.0133915	-0.00552225	0.0162075	-0.00606278	-0.00495001	-0.000735006	-0.000814675	0.00266357	-0.0057162	-0.0115318	-0.00314642	-0.0123609	0.000716358	-0.00410795	-0.0107493
TRABD	-0.0114386	-0.0111924	-0.0160375	-0.00207467	0.00197309	-0.00737866	0.0105817	-0.00243136	0.00687533	-0.0184797	-0.000522889	-0.000846327	0.000501007	-0.00773628	0.00971681
DENND6B	-0.00352347	0.014422	-0.0183829	0.00106372	-0.00981685	-0.00453449	-0.00401309	0.0102287	0.0156543	-0.0138093	0.00399056	-0.0100713	-0.00168057	-0.00711177	0.00340496
CD83	-0.0103446	0.00469159	0.00194633	-0.0116663	0.0224862	-0.0216057	0.00723847	0.00622795	-0.00669524	0.00636034	-0.00418428	0.0109701	0.0026043	-0.00548146	-0.0122819
AGER	-0.0164714	-0.00451469	-0.00540677	0.00173847	-0.0050511	-0.00218236	0.000121495	-0.000102746	0.0137524	0.0038578	-0.00545011	-0.00404078	0.00860473	0.00330119	0.0106109
ATF6B	-0.000119576	-0.00316375	-0.0138006	0.0129475	-0.00832044	-0.0206067	0.0104444	-0.0157318	-0.00244771	-0.00966467	-0.0323671	-0.0136657	0.00877487	0.00785987	0.0117764
RNF5	0.0174586	-0.0007364	-0.00713219	-0.00344785	-0.00283876	0.00453038	0.000606505	-0.00828264	-0.0044871	-9.12336e-05	0.00206939	-0.00814585	0.00293007	0.00339138	-0.00076342
HIVEP2	-0.00423888	-0.011367	0.0221524	-0.00060515	-0.0156851	-0.0181513	-0.00586063	-0.00357579	-0.000337753	0.0114345	-0.00839912	-0.00380714	-0.00161505	-0.00877471	0.000385909
ARNT	0.00836967	0.0119898	0.00760961	-0.00211758	-0.00946123	-0.00780877	-0.0158899	0.00876824	0.00168887	0.00217278	0.000147026	0.0246584	0.0131293	0.0162807	0.00899365
ITGA2	-0.00298135	0.00759758	0.00464986	-0.0102527	0.0023974	0.00210583	-0.0223549	-0.0146038	0.0204265	0.00222633	-0.0301204	-0.00425289	0.00794979	0.00991317	-0.0131221
MOCS2	0.012313	-0.00818847	0.0158408	-0.00419902	0.00184217	-0.0100004	0.00611435	0.00652313	0.00453802	-0.00508704	0.00403404	-0.00498319	4.218e-05	0.0166711	-0.00540735
NAT9	-0.0137956	-0.00999926	-0.0102391	-0.00751878	-0.00718456	0.00300539	-0.000893937	0.00547301	0.000248792	-0.00609418	0.0110277	-0.0142315	0.0193746	0.00278742	-0.00604504
LPL	0.00315113	0.00521556	-0.00647637	-0.00328652	-0.0152642	0.0124409	-0.000922408	0.0136997	0.00443653	-0.00788976	0.000314058	-0.00895462	-0.0104316	-0.00334417	0.0291606
ATP6V0E1	0.0173242	0.00532251	-0.00878098	-0.00252294	-0.00338498	0.00259611	5.37483e-05	-0.00211253	0.00530473	0.00427016	0.00564464	-0.00227726	0.00280475	0.00756476	0.00178124
ZNF318	-0.0133307	-0.000841694	0.00839357	-0.00204893	-0.00302554	-0.019362	-0.00358926	0.00728983	-0.0201057	-0.0121101	-0.0162502	0.00572027	-0.00739028	0.00903217	-0.00471387
SRF	0.010872	-0.0111049	-0.00138036	0.0148401	0.00528584	-0.0239588	-0.0113217	-0.00370119	-0.00533547	0.00428631	0.00344604	-0.00715668	0.00101189	-0.000259397	-0.0022507
GATA3	0.00400793	-0.016601	0.0167805	-0.00259508	-0.00102458	-0.0177784	-0.00765496	-0.00631523	0.0142945	0.00790207	0.011134	-0.00776049	-0.00519262	0.00821822	-0.0114545
HSPA8	0.0175998	-0.0037395	0.00149097	0.00126228	-0.00266988	0.00334032	-0.000971368	-0.00725427	0.00287937	0.0076157	-0.00226216	0.00118749	0.0141237	0.00666512	0.000256534
SERAC1	0.00144016	0.0224413	0.00616674	0.0021296	-0.00267602	0.00311341	-0.00550912	-0.00148231	0.0122707	-0.00727421	-0.00440932	-0.0137426	-0.00709819	0.0117963	-0.00171705
PDZD11	0.0152402	-0.00567622	-0.00174893	0.0153089	0.00512998	0.00400386	-0.00416949	0.00764261	0.00621623	0.00331117	-0.000507588	-0.00726075	-0.00582532	0.00401293	0.00129234
PSMA2	-0.0160835	0.00270211	0.00247675	0.0014041	0.0125777	0.0058327	0.00464037	0.00859608	0.00994442	0.00897307	-0.00213722	-0.00207525	0.00945492	0.0104358	-0.00392605
MRPL32	0.00482008	-0.0102162	0.0108569	-0.0015056	0.0122187	-0.000868107	0.0186963	0.0246502	0.0125876	-0.00933504	0.0106924	-0.0105533	0.0103724	0.00385763	0.0225034
SETDB1	-0.0111521	0.00116126	0.0031182	0.00896039	-0.0207374	-0.00630453	-0.0148381	0.0134632	-0.00637199	0.0187747	0.00416365	0.0106039	0.00606611	0.0199594	0.020606
PRUNE1	0.0139841	0.00827291	-0.00618059	-0.014454	0.00160823	0.000881785	-0.0176754	-0.0111362	0.00187421	0.00367776	-0.00352543	-0.0133782	0.00847791	0.00621178	-0.00776866
CERS2	0.0143693	0.0122504	-0.00713167	-0.00606592	-0.00326126	-0.00549938	-0.0135626	-0.00877491	0.00307994	-0.00693165	-0.00488581	0.00382284	0.0146431	0.00708891	0.000711687
CAPZA2	0.0150512	0.01563	-0.00359923	-0.00707985	0.00299308	0.00563288	0.004109	-0.00072044	0.00796644	0.00276507	-0.000730327	-0.00629184	0.00428365	0.00126375	0.00154821
PLEKHO1	0.0116107	0.00996718	-0.0180488	-0.00630321	-0.00805194	-0.00349182	0.000576291	0.00384777	0.00433572	0.0198674	-0.000470506	-0.00359325	0.00193718	-0.00471517	0.000580675
VPS45	0.000135821	0.00800565	0.00562616	0.00678132	-0.00166503	0.008399	0.00650945	0.0223753	0.0115848	0.00717268	-0.0213472	-0.00118983	0.00554272	0.0150267	0.00883903
PRPF3	-0.0175215	-0.00171691	0.00320867	0.00383973	-0.000727012	-0.000183969	-0.00147839	0.00400454	0.0128003	0.00701712	0.00566436	-0.00303841	0.00799212	0.00703743	0.0048745
ANP32E	0.0129711	-0.00221956	0.0127233	0.0157036	0.00373123	-0.00533166	0.00195297	-0.00857309	0.00564367	-0.00526279	-0.0222456	0.00134764	0.00789371	-0.0146772	0.000962245
APH1A	0.0171773	-0.00229458	-0.00821151	-0.00466561	0.00124007	-0.0042766	0.00969434	-0.00992258	-0.00172342	0.00076264	-0.0103278	0.00229884	0.00626193	0.00200706	0.0027324
TAB2	0.00155949	0.00568737	0.0232014	-0.00773514	-0.00329719	-0.0241422	-0.0105867	0.00653407	0.00787173	0.0100411	-0.00274329	0.00100104	-0.0015346	0.0123112	0.00182547
PPIL4	-0.00468743	0.0130814	0.0164377	-0.00730307	0.0153243	0.000227233	0.0039721	0.00661694	0.00498493	0.00163406	0.0210851	8.37935e-05	0.00574971	-0.0169386	0.00553982
CNIH1	0.0167314	0.00482373	0.00383791	-0.0118709	0.00121305	0.00121217	0.00991644	-0.00047358	0.00377334	-0.00564002	-0.0044014	0.0056895	0.00342021	0.00480035	0.00278741
EPS8	0.00457167	0.0141448	-0.00451813	0.00864473	0.0011916	-0.00372228	-0.00350204	0.00400491	0.00554505	-0.00425938	0.00570791	-0.0100512	-0.00842691	-0.0130502	0.0207927
SURF1	0.014315	-0.00476022	-0.0111631	-0.0103303	-5.90681e-05	-0.00327169	0.00997494	-0.000265688	-0.00148172	-0.0017492	4.55172e-05	0.00324	-0.00224139	-0.00665631	0.00270199
MED28	-0.00166467	-0.0114018	0.0144205	-0.000290915	-0.00454597	0.0202678	0.0211149	0.00160085	-1.35196e-05	0.010245	-0.00149937	0.00140471	-0.00711736	0.0159705	-0.00616831
QDPR	0.0109416	-0.0122018	-0.0044927	0.00502171	-0.00207708	0.0037548	0.00945466	-0.00518164	0.00678392	0.00396263	0.0195927	-0.00587633	0.00415529	0.00507598	-0.00396246
GNRH1	-0.0133729	-0.000432579	0.000778	0.0115995	-0.00297875	0.0103445	0.00224571	-0.00419394	-0.00552212	-0.00475573	0.00626693	0.0144855	0.00629987	-0.00819679	-0.00412317
SQSTM1	0.00933378	0.00960176	-0.016951	-0.0118635	0.00886908	-0.00579725	0.00359772	-0.00521818	-0.00068181	-0.014969	0.0223996	-0.008011	0.0123004	-0.00483777	0.00194479
NFE2L2	-0.00348767	0.0207156	0.00342217	0.00378869	0.00533729	-0.0119341	0.0154742	-0.00208284	-0.00366383	0.00612905	0.0193247	0.00313129	0.0188432	-0.0190252	-0.00109564
RXRA	0.00564037	0.0202286	-0.013461	0.00555673	-0.0160947	-0.00465143	0.00205154	-0.00435122	0.00648379	-0.0130471	0.00743222	-0.000283774	-0.00503934	-0.00556988	0.00874012
ADAMTSL4	-0.0060021	0.016851	-0.0107338	0.017693	-0.0149881	-0.00878749	0.012073	-0.000447625	0.000771915	0.00241458	-0.00331743	-0.00599576	-0.00755317	-0.00747874	-0.00704714
PRPSAP1	0.0145915	-0.00185514	-0.00280855	-0.00164392	0.00344132	-0.00919364	-0.00382196	0.00511778	-0.00888282	-0.0192851	-0.00442974	0.000737465	-0.0152009	0.00508473	-0.01709
FAM184B	-0.0153306	-0.00254886	0.0130858	-0.000626668	-0.00193936	0.00815619	0.0075794	-0.00401928	0.00149156	0.00664663	-0.00811112	0.00232499	-0.000244236	0.00926546	0.00206623
NCAPG	0.00604451	-0.0048565	0.00209208	0.0292989	0.00830744	0.00443976	-0.0132341	0.00241447	0.00445891	-0.00179207	-0.0165586	0.00412581	0.00660469	-0.0247887	-0.000779368
LCORL	-0.00705695	0.0174235	0.0112463	0.0132626	0.00865413	0.012643	0.000695509	0.00132454	-0.010388	-0.00670285	0.00124755	0.00953013	-0.0047024	-0.00359687	-0.00513794
LTA4H	0.00890874	0.0117859	-0.00737923	-0.000392106	-0.00594863	0.00314476	-0.00618048	0.0104936	0.012804	-0.00916709	-0.00915767	0.0272318	-0.00357442	-0.00230031	0.0233763
DSTN	0.0157749	0.00282936	0.00662746	0.000924297	0.0136257	-0.00128712	0.00193881	-0.0107314	0.0126764	-0.00910893	0.00743048	-0.00327166	-0.00125338	0.00140185	-0.00141234
MACROH2A1	9.22307e-05	0.0188281	-0.00189196	0.00851955	0.00270208	-0.010998	0.00963308	0.0208706	0.0203632	-0.00629132	-0.00626176	0.0122595	0.00873339	-0.0122271	-0.000116815
BOLA1	0.0153504	-0.0109279	-0.00910862	0.00115516	0.0004451	0.00938177	0.000616116	0.00218356	0.00794905	-0.00151215	0.00467536	-0.00367098	0.00213968	-0.0118807	0.00794271
CASTOR2	-0.00238671	-0.016072	0.006441	-0.0134171	0.0186623	-0.0141471	-0.00729803	-0.0176746	0.00619909	-0.00800776	-0.00335954	0.0184867	-0.0152294	-0.00794165	0.00659085
NCF1	-0.00109093	0.00953644	-0.0151215	0.00454092	-0.0063842	-0.00917788	-0.000397026	0.0145272	-0.00553201	0.0228761	0.00134677	-0.0016921	-0.017689	0.00456399	-0.00476983
ADSS2	0.0164997	0.00196668	0.00607675	0.00155335	0.00183285	0.00472696	0.0168756	-0.0136938	0.0020559	0.00412201	0.00377635	-0.00152185	0.00139945	0.00298302	0.00733467
CACNA1D	-0.0133311	0.00767519	-0.00112785	0.00383393	0.0100519	-0.00611634	-0.00202512	-0.000555599	0.00916748	0.00140976	0.00463958	-0.00564199	-0.0132364	-0.00601714	-0.0124198
ACTR8	0.0135187	-0.00177405	0.00985064	0.00511992	-0.00766811	0.00248918	-0.00919389	-0.000433986	-0.00862883	0.00136081	0.00314555	0.0135336	0.00879985	0.011607	0.000204557
STK32C	0.00628152	0.0038282	-0.017522	-0.00948035	-0.00817657	-0.0100606	0.00403033	0.00807036	0.00351997	-0.00171839	-0.00132623	0.0118259	-0.0037801	-0.00678874	-0.00219784
MTREX	0.00856959	0.00639592	0.0195063	0.00534626	0.00409543	0.0185712	-0.00443757	-0.00756796	-0.00687717	0.00342887	0.0131375	0.0123193	3.48617e-05	-1.86062e-05	0.0161023
CELSR1	-0.0117982	-0.0010385	-0.00885534	-0.00707348	0.00153781	-8.63688e-05	-0.00451109	0.0150172	-0.0261067	0.00474914	-0.00829618	-0.0050363	-0.00982947	0.00869112	0.0189879
FLI1	0.0130951	0.00987577	0.00792693	-0.0012491	-0.000211185	-0.0190619	-0.0136948	0.0053249	0.00174853	-0.000208536	0.0109702	-0.00527751	-7.32113e-05	0.017236	0.00647974
UTP25	-0.00412385	-0.00185835	0.0134751	-0.00330956	-0.0134027	0.00230644	-0.0163422	0.00182898	-0.00588869	0.0146505	0.0244359	-0.00136928	0.0229646	-0.00624481	0.0235103
ATP5F1E	0.00605251	0.0185575	-0.00311412	-0.0179993	0.00519951	-0.00109014	-0.0249605	-0.00533955	0.0100501	0.00384274	-0.00320562	-0.00635309	0.00168319	0.00904909	-0.00772579
NELFCD	-0.00512143	-0.0179805	0.000955431	0.0056687	0.0182837	-0.00885055	-0.00341015	0.0169333	0.0106237	0.00200655	-0.00363465	-0.00942383	0.010587	-0.0074362	0.0227243
TUBB1	0.00286616	0.0170565	-0.00555913	-0.0201164	-2.00035e-05	-0.000708269	-0.0250582	-0.0106586	0.0105112	0.000151284	-0.00448756	-0.00355726	0.00743274	0.0131714	-0.0109968
CTSZ	0.00836694	0.0157593	-0.0161988	0.00302419	-0.00560814	-0.0169568	0.00295189	0.0179223	0.00237504	0.00568452	-0.000329112	0.000675046	0.00130978	0.00488885	0.0101342
PRELID3B	0.0159571	-0.00241579	0.0133448	-0.00157332	0.0083732	-0.00621107	0.00202751	0.00675159	0.00628069	0.000935923	-0.00591987	-0.00169595	-0.00156372	0.00749888	0.00405847
UBE2A	0.0148372	0.00874773	0.000708097	0.00656229	0.0181005	-0.00311847	0.00523911	0.0111712	0.00476927	0.00432674	0.00299745	-0.00585349	0.00582033	-0.00803171	0.00313698
PPDPF	0.00396746	-0.00228598	-0.00690811	-0.00441444	0.00532542	-0.0160312	-0.0240243	-0.00725551	0.0035062	-0.0085538	0.0215992	-0.0225472	-0.0049238	-0.0249848	0.00833694
PLS3	0.00731145	-0.00334643	0.00389754	0.00716596	-0.00177408	-0.00212806	-0.0162553	0.000624773	0.0100652	0.00515456	-0.0237561	-0.0168999	0.0185753	-0.0121836	-0.00359756
MPPED2	-0.00129621	-0.00198655	-0.00322627	-0.0160321	0.00716958	-0.00157198	-0.0126337	0.00177784	-0.0144526	0.00106425	-0.00637457	0.0033323	-0.0108345	-0.0124665	0.0152862
NKAP	0.00407588	0.000532956	0.0114963	-0.0002084	-0.0179226	0.00341644	0.00463452	-0.000897757	-0.0191733	-0.00918715	0.0157452	-5.02181e-05	-0.0285393	-0.0334519	-0.0117559
NDUFA1	0.0170805	-0.00151777	-0.00478241	-0.00431709	0.00480403	-0.000109869	0.00532181	0.00547084	0.00763612	-0.00148812	0.0110311	-0.00715605	-0.00659728	-0.00340554	0.0068732
E2F3	0.00776651	0.00693332	0.0109488	0.0166928	0.00536572	-0.00370015	-0.0218436	-0.00947206	0.0105026	-0.00891823	-0.00419335	-0.00376634	0.0127521	-0.00349875	0.0123134
CR1	-0.00270587	0.0111377	-0.000609892	-0.00904332	-0.0119631	-0.0103424	0.0089613	0.00347192	-0.0115045	-0.00999785	-0.0141981	0.0210059	-0.00923793	-0.0264848	0.0355028
PPFIBP1	-0.00105255	-0.00206334	0.0206053	-0.0140596	-0.0190097	0.00708382	-0.000569341	0.00858055	-0.0130866	0.0100896	-0.0052643	-0.0105767	0.0063661	0.00402736	0.000452231
CD46	-0.00275827	0.017913	0.000919419	0.000243308	-0.00726023	0.0111085	0.028964	0.0116364	0.00814321	-0.00969625	-0.00215755	-0.00412601	0.00938756	-0.0152751	0.000312977
CD34	0.00557919	-0.000770507	0.00751078	-0.00986913	-0.00218576	-0.00767131	-0.00627809	0.0183086	0.00587183	-0.00884442	-0.0222507	-0.0132156	0.0108007	0.00798013	0.0076619
PLGRKT	0.0160925	-0.00646588	0.00494232	-0.00250643	0.00525917	0.00193458	0.00770566	0.0034028	0.00914732	0.00727804	0.00190794	-0.0138175	-0.00556098	-0.00602482	-0.003569
CD274	0.0037161	-0.000758097	0.00125474	0.0294418	-0.00665679	-0.00200191	0.00395635	-0.00591042	0.00453475	0.0301485	-0.00447234	-0.0097412	0.0061576	-0.00393942	-0.00474821
PDCD1LG2	0.00155736	-0.00495964	-0.0040026	0.0289501	-0.00333006	-0.000209529	0.00904189	-0.00361864	0.0046433	0.0178623	-0.0038377	-0.00110914	-0.0101689	0.00817971	-0.00717163
GTF3A	0.0148759	-0.0116415	0.00315489	-0.00620859	0.00179317	-0.00488485	-0.000636645	0.0198582	0.00258196	-0.00372863	0.00392045	0.00015982	-0.00367755	0.00539193	0.000739822
MTIF3	0.0118589	-0.00143819	0.011843	-0.00321681	-0.00171317	-0.00746127	-0.00431921	0.028094	0.012426	-0.0038734	-0.00321325	0.00806056	0.00411673	0.00505099	0.00136944
LNX2	0.0108859	-0.0083878	0.0100438	0.00577146	0.00523118	0.00847977	0.0019608	-0.00209036	-0.0111418	-0.00347212	0.0118803	-0.0043305	0.00627171	0.0168301	0.0205439
DYRK3	0.00586496	-0.000970129	0.00252366	0.00717359	0.0135263	-0.00664977	-0.013469	-0.0145352	0.00110605	-0.00474041	-0.00507562	-0.0299291	-0.0190513	-0.00194441	0.0232577
MAPKAPK2	0.00989469	-0.0010773	-0.0144078	-0.00385749	0.0191864	-0.0154175	-0.009559	-0.011949	-0.00958317	-0.00187678	0.00316011	0.00789826	0.0240044	-0.000342113	-0.0107086
LAMP2	0.0144987	0.0155075	0.00236407	0.00459741	-0.00566751	-0.00632369	0.0113463	-0.00350664	0.00699687	0.00208471	-0.0082293	-0.000947674	0.00481071	0.00930646	0.00356908
ATXN10	0.0161366	-0.00463949	0.00258817	-0.0104028	0.00562654	0.0102578	0.0105701	-0.0106255	-0.00368964	-0.00134068	-0.00198198	0.00346677	-0.00438526	0.000579873	0.00790306
FOXRED2	0.00425507	-0.0111393	-0.000377581	0.00191379	-0.0126085	-0.0123945	-0.0161924	0.00177867	0.00834185	0.00574041	-0.000763433	0.00224589	-0.0103828	-0.0349075	-0.0106376
EIF3D	0.0161177	-0.00696311	-0.000914274	-0.0123436	0.00124491	-0.00739155	-0.00215401	0.00482569	0.00412007	0.00154945	0.000118517	0.00934983	0.00681048	0.0018938	0.00885604
NUP50	0.0121498	-0.00543807	0.0126085	0.0140427	-0.0161451	0.0046535	-0.00656805	-0.0050353	0.000508103	-0.00390653	0.0131154	-0.000515798	0.00225684	-0.00444471	0.00906775
IFT27	-0.0107948	-0.0145759	-0.00411019	0.00259431	-0.00159477	0.00844242	0.0106934	0.00305311	0.00039851	-0.0141394	-0.00456446	0.0199435	0.00500083	0.00862414	0.00473728
TTLL12	0.0136009	-0.0101355	-0.00193062	0.00489184	-0.0129161	-0.00527717	-0.0109634	-0.00479416	0.00408881	0.00393893	-0.00456107	0.00878907	-0.00115093	-0.00776396	0.00386471
TOX4	0.0137587	-0.00809853	0.00909287	0.00590033	0.00252983	-0.019336	0.000108802	-0.00273289	0.00487302	0.00385343	-0.00133757	-0.00202474	0.000691103	0.013479	0.0102956
MRPS18C	0.0131883	0.000741788	0.015559	-0.00762807	0.000614637	-0.00321303	0.00445448	0.0182187	-0.00283891	0.00323719	0.000123914	-0.0170599	0.000550116	0.0113196	0.00123121
SRSF6	-0.00870237	-0.00312846	0.0156407	-0.0218686	0.00562907	-0.0040415	0.00373599	0.00624373	0.000679951	-0.00843525	-0.00482352	-0.00546525	0.0144336	0.00199548	0.00255061
PLCG1	-0.00666676	-0.0192975	0.0100643	-0.002828	-0.0166226	-0.00204642	0.0109412	-0.0132461	0.0195494	0.0141349	-4.93718e-05	-0.00174857	0.00728906	0.00242228	0.00236308
KCTD2	0.0137514	-0.0103568	-0.00242516	-0.00204958	-0.00753483	-0.0173724	-0.00731548	-0.00072938	-0.0127107	-0.00430461	0.00119144	-0.00342671	0.00128026	-0.00230508	-0.00264449
KCTD5	0.0150135	-0.00335067	-0.00728381	0.00591454	-0.0105515	0.00608515	-0.00314381	-0.00382455	-0.00589421	-0.00916781	0.0122877	0.00139034	0.0177802	-0.0104378	0.00400223
ETAA1	-0.00728595	-0.00454948	0.0228549	0.00222484	-0.00131862	-6.01335e-05	-0.00198904	0.0169239	0.00401576	-0.0198202	0.000462437	-0.0154487	0.00452805	0.00236141	0.00470669
SDC4	0.00814325	0.0126623	-0.00836023	-0.0126635	0.00502855	-0.00575443	-0.0143483	-0.0148793	0.0232674	-0.0075712	-0.00691367	0.000230489	0.0136961	0.00413688	-0.0133234
IL13RA1	0.00658568	0.0199046	-0.000734153	-0.00707439	-0.0118345	-0.00446341	0.00208132	0.00828533	0.0143999	-0.0131098	0.00867456	0.0233853	0.0101447	0.00633638	0.00276997
NBR1	0.0148717	0.00407233	0.0119054	0.00815395	-0.010567	-0.00635621	-0.00526451	-0.00026548	0.00543834	-0.0025484	0.00372609	0.00294714	-0.00266567	0.00820534	-0.00835477
CYTH1	-0.0129312	-0.00837876	-0.000989185	-0.00502644	0.00274779	-0.00460997	0.0267871	-0.0159421	-0.0099633	-0.00625443	4.57071e-05	0.000558909	0.0187323	0.00549466	-0.014144
BRCA1	0.00215972	-0.0106583	0.00622378	0.028448	0.00375612	-0.00108877	-0.0129835	0.0108114	0.00636692	-0.00121738	-0.0189957	0.00881143	0.00373067	-0.0202445	0.00304045
NT5C3B	0.00174923	-0.00797441	-0.00478935	-0.00920398	0.00424916	-0.00612362	-0.00475624	0.0110195	0.0113815	0.00578508	-0.00701268	0.0114148	0.0021376	0.0263913	0.00298711
COA3	0.0172643	0.00169818	-0.00934549	0.000616986	-0.00151804	0.00531814	0.00272716	0.000900774	0.00163743	0.0096457	0.00973816	0.00111139	0.00607989	-0.000609393	-0.00104
MED24	-0.00343335	-0.0152935	-0.0140633	0.00922946	-0.00801024	-0.00896562	0.0111115	-0.0130699	-0.0126396	0.00319162	-0.0186832	-0.00276199	0.00273081	-0.00826116	0.00160937
PSMD3	0.0140684	-0.0132373	-0.00304425	0.00316206	0.00680718	-0.0119713	-0.00529068	0.0128262	0.00301103	0.0110072	0.00174456	0.00290547	0.00430014	0.00456938	0.0209939
EXOSC10	-0.011529	-0.0063942	0.00795886	0.01485	-0.00200707	-0.00787865	0.0011089	0.0203461	0.00767558	0.00272854	0.00167394	-0.00411829	0.00924797	0.0153854	0.0134066
GLOD4	0.0150555	-0.00812971	0.00761664	-0.00717126	0.00546576	-0.00406594	0.0128719	-0.0048912	0.00092716	-0.000469273	0.00419453	0.00438238	0.00151145	0.00694712	-0.00532034
VPS53	-0.015298	0.00702004	0.00304385	0.01095	0.00214382	-0.00219617	0.00160606	-0.0046112	-0.000169153	0.00714249	0.00742177	0.00800337	-0.0125812	-0.000148922	0.00792408
TAOK1	-0.00758432	0.0156352	0.0219451	0.00110942	-0.00166739	-0.0105928	-0.00137886	-0.00172789	-0.00143063	-0.0095356	0.000687222	0.00483231	-0.00417832	-0.0100045	0.00242797
DNTTIP1	0.0159844	0.00723885	-0.00319869	0.00255052	-0.00477061	-0.00225022	0.000149916	0.0149438	0.0134675	0.00408464	0.00766703	0.00279766	4.97564e-05	0.00158223	0.00854938
ACOT8	0.002182	-0.00679815	-0.0226665	0.00947873	-0.00455181	0.0116662	0.0199329	0.00779568	-0.00364871	-0.0125131	-0.00817784	0.0077195	-0.0132999	-0.00524846	0.00571542
NLK	0.00512509	0.0182838	0.00148489	-0.00619131	0.00640313	0.0120118	-0.0273102	0.00794317	-0.00935556	0.00913084	-0.00104446	-0.0134143	0.00702538	0.0123596	-0.000771078
TRAF4	-0.0132281	-0.00663511	-0.00744439	-0.0118375	0.0148665	-0.00675727	0.00101819	0.0106233	-0.00880186	0.00300071	0.00779844	0.00147244	0.0144202	0.00383953	-0.00299154
ALDOC	0.0142111	-0.0096108	-0.00243004	-0.00935341	-0.00559647	-0.00943247	-0.00274827	-0.00741514	-0.00403522	0.00159383	0.0033312	-0.00767694	0.00474624	-0.0184741	0.00503689
RPL19	0.0155555	-0.00695444	0.00130668	-0.0165117	0.000229506	-0.00337873	-0.00231977	0.0101803	0.00675429	0.00517771	0.0093012	0.00151727	0.000941957	-0.0015427	0.000686983
NEK8	-0.0123828	-0.00305563	-0.0127704	-0.0058499	-0.00558542	-0.0103458	0.00170144	0.0170638	-0.0232212	0.00464175	-0.00376419	-0.0134372	0.00270364	0.0057102	0.00318898
PLXDC1	-0.0112635	-0.0091596	0.00703648	-0.00787573	-0.014457	-0.00658023	0.0134313	-0.00984885	0.0210955	0.00970524	-0.00697984	-0.00131513	0.00358505	-0.00441794	0.0095126
ARL5B	-0.011296	0.00497045	0.0145164	0.00721927	0.00507144	-0.00429119	0.0254211	0.000817848	-0.00424924	-0.0038509	0.00324092	0.00564138	0.0138194	0.000666067	-0.00875717
ZNF207	-0.0128951	-0.00326421	0.0027405	0.00900773	0.0164423	0.0157452	0.00670033	0.00657482	0.0113251	0.00737858	-0.00759338	0.00581046	-0.00148727	0.0125181	-0.0157859
PSMD11	0.0139776	-0.00296969	0.00426666	0.0170034	0.00147869	6.79747e-05	-0.00347845	-0.00190591	0.00540393	0.00585315	0.010928	0.00913844	0.00805346	-0.000440898	-0.00104899
ZC3H18	-0.00715436	-0.00653716	0.000156165	0.0133938	0.00141708	-0.0268323	-0.0175769	0.00234011	0.00391704	0.00458462	0.0202567	-0.0139397	0.00932433	-0.00649052	-0.00402328
TOP2B	0.000534178	-0.00217301	0.0287564	-0.000531201	-0.00353542	-0.00593591	-0.0211596	0.0016431	-0.00583262	-0.00168263	-0.0103724	0.0119952	-0.0058216	0.00338347	0.00478621
RARB	-0.00957972	0.0055591	0.00263357	0.00379273	-0.0076309	0.0248191	0.0039925	-0.0169761	-0.000200106	-0.00188824	-0.00671496	-0.00557404	-0.00357593	0.00786886	-0.00404328
IGFBP4	0.0118414	-0.00937016	-0.00487614	-0.0122296	-0.000353426	-0.00107606	0.000292539	0.0120858	-0.0246866	0.011935	0.000769512	-0.00592513	0.00398028	-0.00928022	-0.0100527
CDC6	0.00699125	-0.0107345	-0.000708825	0.0255401	0.00975949	0.00243781	-0.00899118	0.00450134	0.00671494	0.00512484	-0.0177855	0.00801027	0.005313	-0.0237986	0.00623087
SUZ12	0.00641688	-0.00443563	0.0259327	0.00494038	0.000740284	-0.0087029	-0.000459787	0.00778943	-0.00163672	-0.0144862	-0.0160764	-0.00648918	-0.0052021	-0.0105123	-0.00448679
ATAD5	-0.00524658	-0.00787559	0.0135666	0.0220417	0.00384807	0.00894719	-0.00719179	0.00834358	0.00782907	-0.00427135	-0.0210311	-0.00426322	3.85888e-05	-0.0219586	0.00908784
TNFAIP1	0.00916865	-0.0149043	0.00228951	0.00745971	-0.0220979	-0.00734257	0.00434353	0.00524034	-0.0144659	-0.0141643	0.00469827	0.00180058	0.0033584	0.0110212	-0.00503476
ABR	-0.00901469	0.0121015	-0.0106093	0.0183521	-0.00259514	-0.0154649	0.00998518	-0.0039929	-0.00940086	-0.0112521	0.000915984	0.00218761	-0.000159924	0.00593407	-0.00543571
RAB11FIP4	-0.00379753	-0.0150999	-0.00577479	-0.00221232	0.0115575	-0.0158939	0.0147482	-0.012957	-0.00532079	0.0167521	0.00970615	-0.00664227	-0.0156118	0.000598096	-0.00847572
CD40	0.00379869	-0.00822501	-0.0140496	-0.00836272	0.00632745	0.00362457	-0.00208189	0.0290471	-0.0235015	0.0210533	0.000549937	-0.00813858	-0.00640523	0.00913768	0.00790538
SLC35C2	-0.00287361	-0.0165179	-0.0128313	-0.00421293	-0.0140267	0.00276821	0.0190841	-0.0107573	0.00525715	0.00461466	-0.0243722	0.00565576	0.00898755	0.0118132	-0.000201654
ELMO2	0.00312042	0.0110995	-0.00450138	0.0267768	-0.00613857	-0.00269486	0.0126156	-0.0118615	-0.00499234	0.00530789	0.000471882	-0.0121582	0.0144435	0.00999525	-0.00968089
WSB1	0.000890822	0.0191295	-0.0052032	0.0167576	-0.0160127	0.011885	0.00728585	0.00251897	-0.00457852	0.00611838	0.00137564	-0.0158247	0.000509011	-0.0185568	0.0112777
TTPAL	0.00315562	-0.0109728	0.0121822	0.00568325	-0.000339744	0.0140912	0.00118501	-0.0186226	-0.0208703	0.0100614	-0.00202109	-0.00786891	0.00067614	-0.01622	-0.0075421
RHOT1	0.0123775	0.0126092	0.00870127	0.0024728	-0.00598076	-0.00246664	0.00524234	0.0136024	0.00727392	-0.0134957	-0.00138816	0.00814501	-0.0150539	0.00157691	-0.0160175
ADA	0.0103615	-0.0144144	-0.00133926	0.0151965	0.00602849	-0.00182806	0.00371456	0.00453055	0.0147484	0.0065467	0.00316746	-0.0126772	0.00326194	-0.00467794	0.00939497
SERINC3	0.0162474	0.0098445	0.00256679	-0.00231923	-0.00255279	-0.00276779	-0.00899152	-0.0135266	0.0020986	-0.00573394	-0.00900708	-0.00332356	0.0098898	0.00587945	0.00309583
PGS1	-0.00544546	-0.00650414	-0.0166233	0.00527217	-0.0180404	0.00812541	0.00373364	-0.00886596	-0.0175138	-0.0121372	0.00184838	0.00521029	-0.0253367	-0.0120105	0.00439833
BIRC5	0.0131089	-0.0128269	-0.00301808	0.0155399	0.00448025	-0.000199253	-0.00463105	0.000433613	0.0104159	-0.00219056	-0.0118128	0.00366782	0.00600084	-0.0170746	-0.00177134
AFMID	0.000914304	0.0115109	-0.0100663	0.00873888	-0.0108672	0.0087047	-0.00957036	0.0107629	0.00438619	-0.020804	0.00231305	-0.0137842	0.000312559	-0.040347	-0.000181685
PIGT	0.000654351	-0.00964988	-0.00797684	0.0182706	0.0143906	-0.0220378	0.0103496	0.0107328	0.00644306	-0.000968163	0.0170465	0.000399821	-0.00472242	0.00366789	-0.0110089
MMP9	-0.00707788	0.00977525	-0.00306456	-0.00166372	0.0060731	-0.013518	-0.00417331	-0.00728801	-0.00703854	0.008387	-0.00198237	0.0159972	-0.014292	-0.0123137	-0.00843642
GHDC	0.00337772	-0.00288412	-0.0248819	0.00108529	-0.00617261	-0.00290489	0.00842044	-0.0160985	-0.0105433	-0.0157173	0.000440001	-0.00112845	-0.0105293	-0.00173967	0.0194978
PLTP	0.00655589	0.0209726	-0.00855447	-0.00918414	0.0032859	-0.00754628	-0.0219267	-0.00704054	0.00504506	0.000352751	0.000870085	-0.0049861	0.00274174	0.00855132	0.0129082
SLC12A7	-0.00112032	0.00438616	-0.00812705	-0.00507347	-0.00937969	-0.00905992	0.00441176	-0.00594618	0.000482038	-0.00307608	0.0117329	-0.0025249	-0.00895215	0.0190252	-0.0230331
CTSA	0.00421867	0.0213317	-0.0127902	-0.00762331	-0.000836138	-0.0067632	-0.0198453	-0.0107125	0.0059578	-0.00270575	-0.00397376	-0.00945532	0.00885959	-0.000332223	0.00316157
ZSWIM1	0.00614992	-0.0103403	-0.000776453	-0.0108431	-0.0278478	-0.0149468	0.00440568	0.00697347	-0.0119578	0.00626968	0.00778552	-0.00671993	0.0028042	-0.00670971	-0.00254162
SLC12A4	-0.0129022	-0.00204608	-0.015534	0.0138843	0.00056548	-0.000579328	-0.00520213	0.00231002	0.00893153	-0.00629284	-0.00355977	0.00715437	0.00689661	0.00281535	0.00351318
MYO1C	-0.00912859	0.00384035	-0.0115039	-0.0118426	0.0132344	-0.00217281	-0.00566284	0.0154223	-0.023726	0.0116993	0.00193669	-0.0108965	0.00593883	-0.00326261	0.0153561
CRK	0.0128636	0.0143824	0.00065201	0.00502041	-0.0156952	-0.00409643	0.00247763	0.00104473	-0.0065287	-0.00451536	-0.000495784	0.00570545	0.000668863	0.0228377	0.00658858
COX7C	0.0177375	-0.00177845	-0.00186446	-0.00785883	0.00233691	0.00138205	0.00221379	0.00527105	0.00627702	0.00695414	0.00886115	0.00106506	-0.00133976	0.00197333	0.00385753
PITPNA	0.0116265	0.00635603	0.00041917	0.00725464	-0.0051008	-0.0169252	-0.00981122	0.0124966	0.0039106	-0.000770229	0.0132977	0.0115938	-0.0217492	0.00624926	0.009384
MLX	0.0150863	0.00656321	-0.00173743	0.00957004	-0.00950058	-0.000747566	0.00316557	0.0132842	0.00816653	-0.00211965	0.0102569	-0.00759788	0.0141727	0.000663319	0.00727941
RETREG3	0.0171837	-0.00690401	-0.00211225	-0.00587026	-2.63253e-05	0.000268982	0.00764018	-0.00794095	-0.00655872	-0.00483455	0.00538072	-0.00139492	0.000276797	0.00586969	-0.0100298
DHX58	-0.000517219	0.00638056	-0.0033529	0.0187355	-0.0154455	-0.00444917	0.0229912	0.00275332	-0.0117757	0.0155017	0.00313617	-0.0261318	0.00689615	0.00408368	-0.029409
RAB5A	0.0108287	0.0109473	0.0173686	-0.000973769	0.00556207	-0.0144142	0.00909044	0.00400295	0.0074348	0.00671052	0.00439749	0.00234661	-0.0089036	0.0100599	0.0109279
NKIRAS2	0.0133123	0.0112468	-0.00607301	0.00267994	-0.00693094	-0.0191917	-0.00225732	-0.000603775	0.000208295	0.00371001	0.00503349	-0.00575079	-0.00726947	0.00712031	0.0115636
IFT52	0.0155891	-0.00522781	0.00353367	-0.00540596	0.0103369	0.000736742	0.00357739	0.00174969	0.0061577	-0.00908651	-0.00978141	0.00549086	-0.00964335	0.0128043	0.00767723
MYBL2	0.00630307	-0.0146252	-0.00458723	0.000132732	-0.00306758	0.00209827	-0.0161891	0.00175555	-0.0154496	0.0100332	-0.0120552	0.0127216	0.00994841	0.00678829	0.012452
B4GALT5	0.0083777	0.00892996	-0.00616618	0.0281057	0.00292744	-0.00461723	0.00937898	-0.00709455	0.000222133	0.0014363	0.000352711	0.0083983	-0.00320639	0.00132719	0.00551113
DDX27	-0.0100579	-0.0139197	-0.00223179	-0.00836949	0.0126073	-0.0203917	-0.00426317	0.0109648	-0.00458309	0.0110746	0.0093219	-0.00398743	-0.00557356	-0.00917349	0.00297265
CYTH3	-0.00683587	0.00375707	-0.0053114	-0.0210652	0.00412246	-0.000468944	0.00289484	0.00471894	-0.0228782	-0.00124847	0.0243369	0.00475376	0.00624376	-0.00453703	0.0108101
CYTH4	-0.00903638	0.0049327	-0.014502	0.0129914	0.00145829	-0.00980537	-0.00199803	0.0162656	-0.000446418	-0.0154708	0.00759464	-0.0226466	-0.00622487	0.017453	0.00606406
RAC3	-0.014069	-0.00486368	-0.00820579	-0.000843754	0.00368792	-0.00680654	0.00752366	-0.00705782	0.00952467	0.00404304	-0.00134061	-0.012052	0.0158564	0.00566555	-0.00507814
RRP7A	0.00263715	-0.00803936	-0.00590576	0.00296362	-0.00160953	-0.00510612	0.00734297	-0.00259916	-0.00480704	0.0120302	0.00339299	-0.000644133	-0.0115286	0.0134803	-0.0282747
CYB5R3	0.00595704	0.014506	-0.0132553	-0.00845004	0.00810386	-0.0119392	-0.0206591	-0.0165456	-0.00381764	0.00369498	-0.00354242	-0.0234904	-0.00982712	-0.011131	-0.00303079
INTS2	0.00750338	-0.00434356	0.00760717	0.0129135	-0.00807371	0.0279011	-0.0041614	-0.0121591	-0.0106338	-0.00317603	-0.000853883	0.0161234	0.012548	-0.00807897	0.00713662
MED13L	-0.012655	0.0114056	0.0112198	0.000974773	-0.00130725	-0.0139689	0.00516714	-0.00706853	-0.0156499	0.00715932	-0.00511794	0.010668	0.00399701	-0.00626191	0.016692
MAFK	-0.0124173	-0.00254034	-0.00935844	0.0012491	-0.000671694	-0.00596105	0.0220978	-0.0133317	-0.00964139	0.00396983	0.0194734	0.00818558	0.0160017	0.0128346	0.00718449
MED1	-0.000793827	-0.00490338	0.022967	0.011307	-0.0108684	-0.0220705	-0.0120838	0.00364314	-0.00729563	0.000732188	-0.00639666	0.00341583	-0.00518941	0.0114413	0.00660679
STARD3	-0.00447635	-0.0203374	-0.0158849	-0.000453811	-0.00419314	-0.000420481	0.0208885	-0.00771982	0.00118111	-0.00710238	0.00423225	-0.00628859	-0.00738889	0.00458131	0.00464355
IKZF3	-0.00667228	-0.0113482	0.0122045	0.0211833	0.0088326	-0.00466854	-0.0125299	-0.00546007	-0.0212628	-0.00761462	-0.00600151	-0.00280675	-0.00395107	0.0033804	-0.00543055
MFNG	0.0143977	-0.00997925	-0.00522936	-0.0100933	-0.0109	-0.00432994	0.00324093	-0.0159918	-0.00360933	-0.00685943	-0.0128162	-0.00234086	0.00187909	-0.00681096	-0.00111271
VMP1	0.00514884	0.0191897	-0.00871982	0.014222	-0.00225284	0.00554808	0.0154476	0.010046	0.0118075	-0.00468271	-0.000434714	0.00478	-0.00395989	-0.0112469	0.00401249
UCHL5	0.0129152	0.00226699	0.0149986	0.0134807	0.0118951	0.0029908	-0.00228823	-0.0042754	0.00357169	-0.0083643	-0.00217126	0.00412752	-0.00406965	-0.00406386	-0.0125939
RO60	0.00880344	0.00584098	0.0246811	0.00734557	0.00457151	0.00195004	0.00520682	-0.0129651	-0.00222809	-0.0118937	-0.0064545	-0.00628936	-0.00389524	-0.00364686	-0.00346281
STK4	0.00371803	0.00114469	0.0251727	-0.00777172	0.000818652	-0.0181004	0.00283351	-0.00746044	-0.0046547	-0.0059588	0.00936799	0.0038177	-0.00310387	-0.00188592	-0.0150786
GDF9	0.0154563	-0.00418201	-0.00557886	-0.00125615	0.00320917	0.00353355	-0.00875659	0.0139078	0.0103522	0.0052604	0.00825534	-0.00790724	-0.00725681	-0.00635801	0.0105232
ZCCHC10	0.0153366	0.00679959	0.0114238	0.00074099	0.000279468	0.00658518	0.00794266	0.00785365	-0.00140552	-0.00943609	0.00500787	-0.0116604	-0.00326669	0.00686634	0.00726524
PSMB6	0.0174734	-0.00422336	-0.00631602	0.000162191	0.00497208	-0.0030103	0.000223941	0.00575215	0.00667818	0.00650387	0.00450707	0.0027222	0.00070344	0.00190282	0.0122897
SPAG7	0.0128805	-0.00303884	-0.00602834	0.000967604	0.00923853	-0.0142663	-0.00445304	0.0167413	0.00438693	0.00013444	0.00464273	-0.0155976	-0.0191934	-0.00609889	0.00906012
PFN1	0.016837	-0.00463218	-0.00851217	0.00684109	0.00502542	-0.0058325	-0.00609503	-0.00137908	0.00869327	0.000200471	0.00126824	-0.00642589	0.00529877	-0.00281022	0.00418892
TOMM34	0.00906721	-0.0108075	-0.00238845	0.003062	-0.00169939	-0.0117223	-0.0139046	0.0178823	-0.00805782	0.0129678	-0.0152243	-0.00296926	0.00268778	-0.00786299	-0.00584027
YWHAB	0.0164281	0.00674435	0.00863876	-0.00113657	-0.00578386	-6.96455e-05	0.0069716	-0.00650309	0.00101224	-0.00434809	0.00103305	0.00335973	-0.0009663	-0.00463512	-0.00452032
KSR1	-0.0100657	0.0182142	-0.00778318	0.0109867	-0.00434953	-0.0112603	0.00603271	0.000681856	0.000844154	0.000121966	0.00657191	0.00124234	-0.0055024	-0.00230125	-6.52867e-05
GPX3	-0.0153149	0.00210221	-0.00458904	0.0082157	0.00239675	0.0123026	-0.00416501	-0.00682618	0.00641033	0.00900182	-0.000842261	-0.00561293	-0.00381402	-0.00731055	-0.000630694
ANXA6	0.016101	-0.0107653	0.00244276	0.00294323	0.00208307	-0.00481951	-0.00341602	-0.00427761	-0.00350946	-0.0028861	-0.00125043	0.00643137	0.0065938	0.0120616	0.00153612
IL12RB2	0.000843049	-0.00186067	0.00763014	0.0124775	0.006236	0.00430462	-0.0248004	0.00429873	0.019629	0.028176	-0.00176878	-0.00335409	-0.00200124	-0.00647409	0.00358
ZNF18	-0.00817729	-0.00416139	0.004172	0.00415428	0.0084388	-0.00672463	0.0298928	-0.00555086	-0.00716743	-0.0103105	0.01649	0.0076328	0.0192018	-0.0138695	-0.00492858
KPNA2	0.00493068	-0.00757061	-0.00182201	0.0150209	0.0288894	-0.008615	-0.00218833	-0.00398404	-0.00187647	0.0043917	-0.00678592	0.00975511	0.0164425	-0.0204979	0.00614625
SMURF2	-0.0056384	0.00151913	0.0128039	-0.0118232	0.00946841	0.0100214	-0.00179229	0.0136412	0.00430923	0.00189619	0.0204315	0.0212634	0.0127139	0.0193692	0.0155983
CEP95	-0.0170338	4.07687e-05	0.00720483	-0.00631996	0.00979754	0.00242021	0.000809292	0.00527649	0.00944276	0.0020234	0.00528472	-0.00477346	0.000447121	-0.00299398	0.00429367
VEZF1	0.0100787	0.00571871	0.0197796	0.00541972	-0.00558559	-0.0164156	-0.00387101	0.0108896	0.00264477	-0.0131307	0.00489123	-0.0112296	0.00544584	0.0114396	-0.011566
CUEDC1	-0.0045177	0.0175248	-0.0126752	0.00522067	-0.0110928	-0.00980849	0.00465183	0.0194747	0.00683485	-0.0203966	0.00625062	0.00367735	-0.00197242	0.00124913	-0.000581409
ABI3	0.0098325	0.00418317	-0.01125	0.0247775	0.00384663	0.00349962	0.00188666	-0.00605204	0.00541942	0.00613779	0.0143534	-0.0179938	-0.000709044	0.00561285	0.000351335
KIF3A	5.28492e-05	-0.00638503	0.0224072	0.00538135	0.00382474	0.00622896	0.0137737	-0.0139708	-0.00937059	-0.00668564	-0.0103593	-0.00636505	-0.0145118	0.00347485	-0.010243
SEPTIN8	0.00333547	-0.016317	0.00870433	0.00718855	-0.00765716	-0.00282672	-0.00372905	-0.00880081	0.021895	0.00297142	-0.0198162	0.0171902	0.0246392	-0.0125019	-0.00404918
MTMR4	-0.00388325	-0.0133309	0.00298654	0.00431971	-0.0161958	-0.00334142	0.00776467	-0.00270666	-0.0333237	0.00082686	-0.007885	0.0167151	0.0156983	0.00755245	0.0204526
MRM1	0.00908759	-0.00976169	-0.00806993	0.00628821	-0.0197224	0.0200116	-0.00788003	0.00453458	-0.0158849	-0.000553936	0.00899807	0.000631787	-0.00837768	-0.00906245	-0.000797489
MAPT	-0.0126443	0.00566856	2.78537e-05	-0.00494734	0.00144814	0.00869705	-0.0119326	-0.0205144	-0.000972936	0.00575411	-0.000270081	-0.00053557	0.00791311	-0.00105284	-0.00293229
KANSL1	-0.0119149	0.00251649	0.00493601	-0.00123199	0.0177439	-0.0105366	0.011375	-0.0208757	-4.59443e-05	0.0104943	0.00199951	0.0200211	0.000885071	0.00300305	-0.00818039
GID4	0.0152271	-0.00396699	0.00830153	0.00460058	-0.00810478	-0.00827268	-0.000671449	-0.00974297	-0.012387	-0.00827258	0.0029938	-0.0112719	-0.00954167	0.0123611	0.00597056
DHX40	0.0137254	-0.000459687	0.0133072	-0.0136234	0.00811814	-0.00590974	0.00984648	0.000577333	-0.00166689	-0.00469922	0.00804721	0.00422073	-0.000484274	0.00115254	0.0192192
YPEL2	-0.00667347	0.00994769	0.00390636	-0.0199927	0.00506259	-0.0226232	0.0108198	-0.00147114	0.00858354	-0.0176058	0.00490751	0.0102072	-0.000957816	-0.004631	-0.00407049
AKAP1	-0.00222517	-0.02054	0.00717414	-0.0063081	-0.016867	-0.0115115	-0.0118127	0.00313243	-0.00222735	0.000162579	-0.00623407	0.0125975	-0.00391192	0.00637455	0.0074653
NOL11	0.00483107	-0.00682493	0.0204491	-0.00489629	-0.00802027	0.00669884	0.0160778	0.00799221	0.00408887	-0.00174624	0.00710036	-0.00707432	0.0358535	-0.00797846	0.00587827
DERL2	0.0144617	-0.00197692	0.00449133	-0.001641	0.0112506	-0.000290268	0.0150203	0.00776297	0.000937323	-0.00456509	-0.0169352	0.00611018	0.0103602	0.00986094	-0.0058365
C1QBP	0.0173099	-0.00844323	-0.00228452	-0.00718177	-0.000133119	0.00311843	0.00427885	-0.00366468	0.00236821	0.00380145	-0.00355654	0.00416469	0.00636166	-0.00152233	0.00652054
RPAIN	-0.015255	-0.00524307	-0.00302216	-0.010178	0.00944464	0.00954135	0.0048078	0.0171023	0.00222728	0.00110519	0.00204136	-0.00659571	0.000392741	-0.00550887	-0.00158778
CHD3	-0.0128118	-0.0117942	0.011954	-0.00300889	-0.00763518	-0.0156934	0.00150486	-0.0122014	0.0140222	0.000419284	0.00141446	-0.00311502	0.00361947	0.00310713	0.00451687
KDM6B	-0.0139159	0.00415573	0.00398309	-0.00833103	-0.0062089	-0.0225365	0.00277081	-0.00599497	-0.00410369	0.0022251	0.0157966	0.000361195	0.000656406	-0.0108446	0.00296005
APPBP2	0.0122371	0.00693019	0.0156957	-0.00273515	-0.00450169	0.013839	0.00580518	-0.00876325	-0.00346491	0.000857665	0.00447334	-0.00716066	0.0131043	-0.00312705	-0.0163966
ADORA2B	0.000843345	0.0121273	-0.0037038	-0.00500206	-0.00383365	-0.000458924	-0.0176523	-0.00238746	-0.00072462	-0.0119248	-0.00316925	0.0111669	-0.0162614	0.0130339	0.010192
NCOR1	-0.0123393	0.00706943	0.0138881	0.0146693	-0.00209761	-0.00627729	-0.0188537	0.00195533	-0.00471738	0.00140466	-0.00217483	-0.00131492	-0.00770173	-0.00238189	0.00958916
TRPV2	0.0104461	-0.00977979	-0.0154838	0.0133805	-0.00158452	0.00809059	-0.000708687	-0.0115648	-0.00561479	-0.00517768	0.00436228	0.00358358	-0.00312348	0.0100564	-0.0236778
CENPV	-0.00595883	-0.0185648	0.00164816	-0.0188137	-0.000783615	0.00870583	-0.00570091	0.00702831	0.012201	0.00404799	0.00233949	0.00438715	0.00348659	-0.00418215	-0.00148046
PCGF2	-0.00153536	0.00188645	-0.00539816	0.0101138	0.00376776	0.00111015	-0.0191433	0.00165772	0.0169207	0.00330032	0.00794437	-0.00665636	-0.00109496	-0.000325802	-0.0165552
CWC25	-0.0150118	-0.00200517	0.00290601	0.00373391	0.000900904	-0.00939122	0.00419724	0.0104614	-0.00199718	-0.00412139	0.00410504	-0.00172281	0.0222641	-0.0144578	-0.0178754
PIP4K2B	0.0063613	-0.012718	0.0118666	-0.005498	-0.0179305	-0.0214637	-0.00151887	-0.00887031	-0.00665933	-0.0038472	-0.00774524	0.00138968	0.0147128	0.00463629	-0.00718105
TRIM37	0.00152227	-0.00186285	0.0137997	0.0139967	0.0129299	0.0129606	-0.00758147	-0.000832233	-0.00284046	-0.0140538	-0.000911561	-0.00110947	0.0109328	-0.0299977	0.000887974
CTDNEP1	0.0137332	-0.00313509	-0.00543423	0.00324761	-0.00670226	-0.0181199	-0.00270903	-0.0196654	-0.00762403	-0.00921095	-0.0104367	-0.0089028	0.00225991	-0.0118514	0.00513362
ELP5	0.0136665	-0.0151492	-0.00712585	-0.00257978	-0.00154333	-0.00571191	-0.00331937	0.00523723	-0.000263355	-0.00900804	0.0152707	-0.00778152	-0.00651364	-0.012061	0.000345422
GABARAP	0.0153123	0.00745264	-0.0042493	-0.00284282	0.00438837	-0.00607466	0.00625642	-0.00539808	0.0115189	-0.00126983	0.0141238	-0.00488468	-0.00819455	0.00505745	0.0131148
PHF23	0.0158258	0.000925621	-0.00601596	0.0108052	-0.0103275	0.0102886	-0.00787688	-0.00431297	-0.00346654	0.000219115	0.0039308	-0.00759078	0.000733743	0.00750898	0.00346414
ACADVL	-0.0149947	-0.00774549	-0.00701126	0.00210791	-0.000635581	-0.00769147	0.00319263	0.00176194	0.0135531	-0.0182114	-0.0098732	-0.00544196	0.00652381	0.0078897	0.0135657
G3BP1	0.014577	-0.007554	0.015484	0.00232711	-0.00227225	0.00812434	0.00500574	-0.0114417	-0.00376553	0.00105021	0.00398944	0.0101804	0.0094815	-0.00521715	0.00229858
ATOX1	0.00333292	0.00511923	-0.0133723	0.00960833	0.0109935	0.0127659	0.00303795	0.0115127	0.0043897	0.0261404	0.0157033	0.00456078	-0.0331811	-0.00277219	-0.00258136
SPARC	0.00555948	0.0168297	-0.0084416	-0.0182081	0.00206798	0.000526456	-0.0210264	-0.00984346	0.00606852	-0.00367209	-0.0045151	-0.00667866	0.0115946	0.0115287	-0.00993051
MIEF2	0.00793685	-0.0122291	-0.0104523	-0.0122495	8.43833e-05	0.0140602	0.00430486	-0.00567827	-0.00159124	-0.0148141	0.0206277	0.000472539	0.000878194	-0.00792293	-0.0134639
DUSP14	0.0103886	-0.00557267	-0.00184557	-0.0117286	-0.00184674	-0.00273537	-0.0156197	-0.00444626	-0.00624634	0.00345522	0.0253572	-0.0181365	-0.00220632	0.0008162	-0.0243286
TADA2A	0.00360175	-0.00752415	0.00666043	0.00966845	-0.0138455	0.0202807	-0.0216464	-0.000389322	0.00122121	-0.0170823	0.0152372	-0.0157611	-0.00174674	-0.0209071	0.000725444
IKZF1	0.00833152	-0.00977332	0.0140634	0.0142296	-0.00995679	-0.011896	-0.00903785	-0.0122707	-0.0103513	0.00362452	0.0235913	0.00204529	0.00314175	0.00156681	-0.00339956
PNPO	0.016798	-0.00253459	-0.00146249	0.00186194	-0.0141297	0.0066946	-0.00643747	-0.00325803	0.00340103	0.00295313	-0.004147	0.00535394	0.00156251	-0.0057488	-0.00384985
COG1	0.00510149	-0.0145325	0.00468119	0.0115067	0.0139232	-0.00653323	-0.00284757	-0.00376331	0.00751923	-0.000643525	0.0156277	-0.0067913	-0.0163447	0.032393	0.00887412
CDK5RAP3	-0.0171047	-0.00418426	-0.00329158	-0.000830368	-0.0047408	0.0012004	0.00557179	6.0047e-05	0.00868173	-0.00692473	-0.00110089	-0.00419977	0.0198469	0.00864376	0.00841674
SLC25A39	0.0086026	-0.0113421	-0.00378183	0.00223914	0.0159287	-0.00452382	-0.00317613	-0.0227233	0.00317556	-0.00311323	-0.0084611	-0.0176325	-0.033263	0.00482851	0.0270573
SP2	-0.00421026	-0.0025451	0.00853021	0.0164568	0.00338223	-0.0270205	-0.016129	-0.00232206	-0.00198037	0.0199966	0.0179133	-0.010072	-0.00398166	0.0124408	0.0135746
AATF	0.0103752	-0.000840234	0.00189404	0.0134826	0.0168351	-0.010722	-0.0045825	0.00496057	0.00244352	0.0167505	0.0218266	0.000443587	-0.0191321	-0.0198973	-0.014109
DYNC1H1	-0.0152701	-0.00360449	0.00724172	0.00917125	-0.00147843	-0.000384255	-0.0112791	-0.00504096	-0.00188533	-0.00135135	0.00987847	0.0101245	-0.015269	-0.0173919	0.00531342
PEX12	0.00967039	-0.00696482	0.00343628	0.00324125	-0.0199368	-0.000173128	-0.000772338	0.0020776	-0.0102393	-0.00277639	0.0183963	-0.00397724	0.026324	-0.000352322	0.0156191
NDEL1	-0.0115385	0.00360913	-0.00282309	0.00290649	0.0121071	-0.00789566	0.0176034	-0.00928338	-0.0140159	0.0108986	0.00929649	0.0191081	-0.020338	0.00558785	-0.00898917
SLC25A35	-2.42288e-05	-0.0220004	-0.00955258	0.00697823	0.0109781	-0.00424405	0.0158086	0.0012138	0.00916885	-0.00990149	-0.00526855	0.00600733	0.00960201	0.00531022	0.002827
ZBTB4	0.00107151	-0.00713467	0.0121294	0.0015436	-0.008169	-0.028682	-0.00153295	-0.0223555	-0.0165313	-0.0112517	0.00192803	-0.0108301	-0.00115682	0.0255639	-0.00440851
MPDU1	0.0137522	-0.00156153	-0.0147405	0.0062774	-0.0015411	-0.00499505	0.0103008	-0.00236405	-0.00150483	-0.00194638	-0.00278002	-0.0148962	0.0091046	-0.0185495	0.0071586
FXR2	0.00935966	-0.00404567	-0.00158326	0.0120874	-0.0192982	-0.00287357	-0.0229024	0.00411223	-0.00997266	-0.0101767	0.00662099	-0.00703239	0.00348468	0.00788803	-0.0117354
ACSL1	0.000412022	0.0190973	-0.00527841	0.0142802	-0.0126969	-0.00855413	0.0122734	0.001441	0.000655589	0.0163835	-0.00814162	0.0117112	-0.0167455	-0.00314088	0.010106
ABCA5	-0.010732	0.00363697	0.00165986	-0.00183762	0.00429773	0.00501474	0.00625451	-0.00424704	0.00525528	0.000136789	0.00140916	0.00730909	0.00925373	-0.0106099	-0.0247294
SMYD4	-0.00945091	-0.0144451	0.0065858	0.0105305	-0.00488373	0.0096785	0.00422167	-0.00657801	0.00835371	-0.0203817	0.0100354	0.00063103	-0.0101996	0.00231624	-0.00596379
LSP1	0.0144342	0.00128936	-0.0017225	0.000125928	-0.00160355	-0.0170357	-0.00271104	-0.00366902	-0.00366499	-0.0151459	0.00895175	-0.0031192	0.000817827	-0.00174097	0.00655693
ZFYVE27	-0.00656395	-0.0148741	-0.0152436	-0.00141739	-0.00965573	0.0151588	0.00600987	0.00186716	-0.0156167	-0.0145761	-0.00609976	-0.00355475	-0.000164985	0.00437632	-0.0118015
AVPI1	-0.00701279	0.00286978	-0.0036432	-0.00451595	0.02637	-0.0158775	0.00677289	-0.00631691	-0.0131867	0.000412836	-0.00228456	0.00400088	0.00639936	-0.00402993	-0.0260083
PANK3	-0.00121668	0.0045474	0.0259458	-0.000172615	0.00204342	-0.00623645	0.012494	-0.0089429	-0.0151603	-0.0119218	-0.00768148	0.0109885	-0.00456887	-0.00850203	-0.00378694
RARS1	0.014355	0.00749521	-0.000165216	0.00690393	0.00496653	0.0184268	0.00358029	0.00899348	0.00764482	0.00413396	-0.00175382	-0.00373261	-0.000630257	-0.00777407	0.0169354
MRPL45	0.0163719	-0.00116413	0.00405257	-0.0110168	-0.00354169	0.0034454	-0.00157805	0.00411268	0.0069398	-0.000373024	0.000626513	0.0115001	0.00697938	-0.0013334	0.0131489
IRF1	-0.00557409	-0.00302918	-0.00739197	0.0178447	0.0166984	0.00405935	0.0044689	-0.0064991	0.00291313	0.040136	-0.00597335	0.0108034	-0.00219438	-0.00334067	-0.00326964
ARRB1	0.00173233	0.0223497	-0.0110843	-0.00465969	-0.00626011	-0.00957604	-0.00525027	-0.0161349	0.00801963	-0.0116007	0.00408488	-0.010255	-0.00271638	-0.00303228	-0.00278857
CXCL16	0.00209392	0.017951	-0.0104138	0.00115806	0.000637992	-0.0201619	0.0131568	-0.0122842	0.00569129	0.00725745	-0.0109796	-0.000203094	-0.0148452	-0.00991403	0.0116785
PELP1	0.00343172	-0.0187271	-0.0092347	-0.000420023	-0.00868854	-0.00727083	-0.00507546	-0.0259112	-0.0152557	0.00419142	-0.0209357	-0.00542709	0.00330185	-0.0115402	-0.00488459
MED11	0.0123462	-0.0089957	-0.00726345	0.000132483	-0.008883	0.000816592	-0.0056151	0.0194639	-0.00438257	-0.00373613	0.0216861	-0.0110461	-0.00872179	-0.0064701	0.00270364
HEATR9	-0.0113306	-0.00438246	-0.00381523	0.0170266	0.0167781	0.00806634	-0.00865262	-0.00471653	0.0100609	-0.00692625	0.00893272	-0.00326728	0.00386557	0.00925397	0.00187808
NATD1	0.00730633	-0.00945292	-0.00548897	0.00824022	0.00128368	-0.010848	-0.00387109	-0.0087082	0.00481087	-0.0248356	0.00315675	0.00190539	-0.0204239	0.015666	0.0416235
MAP2K3	0.0092475	0.00620617	-0.00964637	0.00383673	0.0160222	-0.0112595	-0.00344039	-0.0230009	-0.00516509	-0.00787494	0.00587198	-0.0172241	-0.0233484	-0.00187561	0.0265997
SART3	0.00555529	-0.00847366	0.00822612	0.0214047	-0.0103243	0.00428667	-0.0193578	-4.74886e-05	-0.00841496	0.0080487	0.0247465	-0.00092599	0.00751153	0.0100862	-0.00424789
E2F2	0.00879743	-0.00543968	-0.00426598	0.0259672	0.00312114	-0.00379151	-0.00191293	-0.00935673	-0.0060401	0.00018469	-0.0176276	-0.0126195	-0.00585523	-0.00861642	0.0149043
NARS2	0.0110611	-0.00253322	0.000464622	-0.00796582	-0.00176068	0.0183707	0.008596	-0.0114303	-0.00640401	0.0137346	0.0202535	-0.00667136	0.000216011	-0.00899253	0.0177711
SLC35B4	0.00827788	-0.00907285	0.00903375	0.00925611	0.00592303	0.00268314	-0.00626553	-0.00385003	0.0114205	-0.00909775	-0.00228365	0.0257254	0.0211216	0.00861226	0.0236904
DALRD3	0.00462416	-0.0126376	-0.0185263	-0.0118862	-0.00738168	-0.0020871	-0.00933467	0.0107511	0.00158086	-0.00530693	-0.00563567	-0.012511	0.00471072	-0.0241746	-0.0134881
FIS1	0.0160908	-0.00776024	-0.00472002	-0.0101482	0.0029956	0.00260516	0.00736259	-0.00516997	0.00131891	-0.00563848	-0.00364659	-0.00611285	-0.0108065	0.00364589	0.00677469
PLOD1	0.0077128	0.0137967	-0.0129837	0.0168809	0.00307575	-0.00871891	-0.00355271	0.000940173	0.00285152	-0.0209511	0.0146229	0.00729949	-0.0025738	0.0054913	-0.000448637
RAB3D	0.00864199	0.0206007	-0.00708838	-0.00613388	-0.0126251	-0.00532967	0.00362813	-0.00473008	0.0111451	-0.0119092	-0.00179482	0.022869	0.00171323	0.00581911	0.00623646
SLC25A22	-0.00217018	-0.0150711	-0.0114368	0.017332	-0.00303643	0.00260941	-0.00222827	-0.0223053	-0.00869692	0.00553013	-0.0181479	-0.0127903	0.0124395	-0.000374798	0.00347051
ATP6AP1	0.0117897	0.00802386	-0.0146673	0.00578809	-0.00723159	-0.0167253	0.00408074	0.00418671	0.00335848	-0.00582076	0.00597329	0.0063055	0.0141007	0.00736318	0.00548224
DNASE1L1	0.0031394	0.011329	-0.0190112	0.000363526	-0.0137225	-0.0110969	0.0168547	0.00561515	0.0101532	-0.0143345	0.00190719	-0.0127538	0.0112062	-0.0117879	0.0171741
C6orf62	0.0132456	0.00738643	0.00987891	0.0038228	-0.00734706	2.20038e-05	0.00618262	-0.0198321	-0.0137426	-0.0106363	-0.0166108	-0.0201852	0.00241563	0.00846093	-0.0088566
ISYNA1	-0.00743833	-0.0168715	-0.011161	0.00225565	0.012293	0.00072062	0.000790036	-0.00928143	0.00011922	-0.0180343	0.00397561	-0.00968947	-0.00283979	0.00402919	-0.016818
HARS2	-0.00431736	-0.0125211	-0.00364068	0.00692678	-0.0157064	0.0161881	0.0147196	0.00164246	-0.00701521	-0.0193912	0.0243104	-0.0102047	0.0267482	-0.00558092	0.00654967
TMEM160	0.0153405	-0.00732509	-0.0138039	-0.00424262	0.0033287	0.00264087	0.00872889	-0.00768481	-0.00359642	-0.00606539	-0.00101386	0.000205217	-0.00296046	-0.00408809	-0.00499292
MDH2	0.0176524	-0.00627673	-0.00652531	0.000474578	-0.000185694	-0.003744	-0.00336658	-0.000965107	0.00410549	0.00410868	-2.87726e-05	0.00111575	0.0046995	-0.00588345	-0.00148864
HM13	0.0106287	0.00996293	-0.015444	0.0113346	-0.00936185	-0.00587172	-0.00414797	0.00962181	-0.00587247	0.0086553	0.000691193	0.00808309	-0.00374576	-0.00365252	-0.00899492
RNF145	0.0102118	0.00815699	-0.00144131	0.0130909	-0.0117105	0.0168542	0.00508836	-0.00938163	-0.00550056	0.0166162	0.00907199	0.00511964	0.0161718	-0.010738	0.000225387
SCN1B	-0.00406062	0.00794812	-0.00542157	-0.0162402	-0.00808382	-0.00425015	-0.0238127	-0.0102994	0.00895018	-0.00420566	-0.011026	-0.0217708	-0.00999252	-0.00956535	0.00482215
CHTF18	-0.0138961	-0.0127832	-0.0118289	0.00499924	0.00522552	0.00260418	-0.00216862	0.00134127	0.0103588	-0.00114877	-0.000129679	-0.00219336	0.0118224	-0.000487046	0.00827918
RPS6KL1	-0.0155827	0.00353763	-0.00258658	-0.00471538	0.00725403	-0.00218906	-0.00706797	-0.00579168	0.0052938	0.00511131	0.00557719	-0.00387791	0.0168376	-0.0110014	0.00132976
MAP1S	0.00811101	0.000492759	-0.0153248	0.0109376	-0.0200633	-0.00836341	-0.0113925	-0.010504	-0.0140643	-0.00337228	0.0215632	-0.00265528	-0.00289286	-0.00675791	-0.0116875
TMEM129	0.00420949	-0.0177086	-0.0144528	-0.00752589	-0.011486	-0.00336969	0.00869498	-0.00651797	-0.00608359	-0.0216584	-0.0132323	0.0124778	0.00128841	0.000280236	-0.00538614
NOP9	-0.000691188	-0.0111906	-0.0124113	0.0136825	-0.0147932	-0.0143007	-0.000239555	-0.0179607	0.000857701	-0.0134853	0.00317011	0.0120199	0.022444	0.00358958	0.00605121
ATP6V0A1	-0.0113624	0.0135411	-0.0114297	-0.0073867	-0.0133103	-0.00394889	-0.00705108	0.00417395	-0.00440394	-0.0043521	-0.0113281	0.0132835	0.00779043	-0.00086258	0.0099919
PSMC3IP	0.00389274	0.0108891	0.00657746	0.0146574	-0.00487567	-0.000297183	0.00194814	0.0187937	0.00845705	0.00372522	0.0019166	-0.0150342	0.0221461	0.00941522	0.0133186
NOXO1	-0.0147476	-0.011046	-0.0081306	0.00204007	0.00360663	0.000920659	0.00766494	-0.00156076	0.00634644	0.000496713	0.00160445	0.00639702	0.00361275	-0.00370387	-0.00609997
ZNF687	-0.00987445	0.0029452	-0.00968646	0.00403473	-0.000825193	-0.0170397	0.0145	-0.00651902	-0.0209476	0.00221242	0.0155608	-0.0147839	0.0288173	-0.00564697	-0.000656037
CALM3	0.0144098	0.000967674	-0.00865491	-0.00524943	0.000690158	-0.0054825	-0.0209306	-0.0172573	0.00813612	0.00859833	-0.0101819	-0.0151024	0.00890857	-0.00970401	-0.000949471
COPS3	0.0157147	-0.000802883	0.00371741	-0.00218849	0.0156592	0.00273264	0.00212368	0.0114784	0.00935318	0.00441636	-0.00327627	0.00407059	0.00566389	-0.00320524	0.0146341
FKBP8	0.0121818	-0.00272259	-0.00764055	5.43585e-05	0.0113457	-0.00922008	-0.00764723	-0.0289389	-0.00161658	-0.00505143	-0.00502531	-0.0204521	-0.0220344	-0.0059205	0.0191498
DDX39B	-0.0166703	-0.00292492	0.00374614	-0.00391968	-0.00134978	-0.00709245	0.00564728	-0.00494966	0.00774281	-0.00962811	-0.00285746	-0.00716804	0.0203631	0.00337005	0.0054833
GIPC1	0.0127622	-0.0157845	0.00167851	-0.00790473	-0.00410052	6.04671e-07	0.000914964	-0.0207101	0.00661617	-0.00631873	-0.00479846	-0.00538447	0.00366073	0.00441464	0.00398445
TLCD1	-0.0117043	-0.00664102	-0.00104949	0.0012466	-0.000698083	0.00312506	0.00826098	-0.00327217	0.0226681	0.0250296	-0.00343463	-0.00294022	0.00374667	0.0130649	-0.00639142
PLSCR3	-0.0131787	-0.00475039	-0.00305431	0.00375031	-0.00908888	0.0103143	0.0147435	-0.0169333	0.00787861	0.00109105	-0.0107726	-0.0179769	0.000674437	1.45913e-05	0.00719358
XAB2	-0.00435874	-0.0142811	-0.0104631	-0.00088708	-0.000223518	-0.0228441	0.0112449	0.00905674	0.0117345	0.00727427	0.0134413	0.00320706	0.0271769	0.0026456	-0.0018075
RAB4A	0.0137725	0.00828872	-0.00394271	-0.0139594	0.0115734	0.00548156	-0.0157076	-0.00255736	0.00476384	-0.00779683	0.0116427	-0.00449435	0.00565877	-0.00877198	0.00575168
TRIP10	-0.0095007	-0.00875784	-0.00275075	-0.0137041	-0.00277306	-0.0116824	-0.0102652	0.00656917	-0.0061033	0.00487056	-0.00268873	-0.022601	-0.00208094	-0.00809176	0.0174651
COPS6	0.016952	-0.00795901	-0.00471499	0.0012948	0.000959188	-0.00373051	0.00534763	0.00509596	0.00609827	0.00198123	-4.022e-06	0.00254146	0.00948979	0.0059967	0.00933818
UBB	0.0162954	-0.00601215	-0.00184179	-0.000709597	0.0143811	-0.00517201	-0.00103778	-0.00781189	0.00353881	0.00236296	0.00411869	-0.0119696	-0.011378	0.00626241	0.0167365
AP4M1	0.00117202	-0.012269	-0.0131702	0.00744708	-0.00956667	-0.00723544	-0.00416782	-0.00293142	0.00747429	-0.00380088	0.0110746	0.011597	-0.0136346	-0.015889	0.0107942
GYG1	0.0170259	0.00399637	-0.00273181	0.00968737	0.00647008	0.00448468	0.00362494	-0.00342163	0.00918587	-0.000274389	-7.49213e-06	0.00833728	-0.000748685	0.007239	0.00879334
SLC6A8	0.00323755	-0.00576569	-0.00156763	0.00625537	0.0166454	-0.00295121	-0.005116	-0.0310571	0.0010935	-0.00241332	-0.00361625	-0.0224802	-0.0360125	0.00794363	0.0310679
ARID3A	-0.000135813	0.01595	-0.006488	0.0109804	-0.0222558	-0.0117754	-0.00468784	0.0140509	-0.0134083	-0.00926824	0.00213385	0.0083733	-0.00406523	0.00163809	-0.00312605
PDK4	0.00458139	0.0106145	-0.00709624	0.0045508	-0.0134748	-0.00382171	-0.00157621	0.000946152	-0.0040265	-0.00653404	0.010162	-0.0116939	0.0244176	-0.0092286	0.0141629
UBXN6	0.0101463	-0.00854515	-0.00917903	-0.00231892	0.0174754	-0.00925955	-0.00213264	-0.0157192	0.0062898	-0.00224667	-0.00237161	-0.0193106	-0.0272306	-0.000272823	0.0156691
MYDGF	0.01536	-0.00743424	-0.0085105	-0.00310129	-0.000148492	-0.00451859	-0.00461468	0.00957566	-0.00341691	-6.3392e-05	0.00250014	0.00131262	-0.00430519	-0.0167539	-0.00487823
SEMA6A	-0.0166718	-0.00153044	-0.00620473	-0.00205087	-0.00179235	0.0103911	0.00376719	-0.00334803	-0.000107811	0.000277579	-0.00207672	-0.00631538	0.00312787	0.00256766	-0.000224825
CCDC12	0.00430593	0.00396102	-0.0193443	0.0018417	0.0214988	0.00307389	0.00604676	0.00866431	1.48117e-05	0.0079449	0.0203748	0.0030779	0.00148226	-0.0145433	-0.0110124
AKT3	0.00324652	0.0123957	0.00948233	-0.0210669	-0.00594508	0.0116081	0.00180752	-0.00520513	-0.00328631	-0.00181892	0.00154457	-0.00396997	-0.00907051	0.00953276	-0.00504947
MRPL24	0.0167964	-0.0078689	-0.00233252	-0.00316773	-0.00463266	0.00167493	-0.00497787	0.010475	0.00469396	0.00807086	0.001554	-0.0123149	0.000179245	-0.00294353	-0.00421559
GLE1	0.010943	-0.00260623	-0.00234336	0.0238276	-0.00712886	0.00413465	-0.0102674	0.0144121	-0.00865164	0.00376209	0.0151899	-0.00223134	0.000850126	0.00362102	0.00370918
L3HYPDH	-0.00966813	-0.00623153	-0.00115789	0.0132477	-0.00350188	0.0127723	0.00703284	0.00632682	0.00828757	-0.00123839	-0.00696351	-0.0217659	0.0016621	0.0163399	0.018175
LYST	-0.00974121	0.0206982	0.000952461	0.00977863	-0.000245546	0.00269047	0.00719535	0.0029917	-0.00446746	-0.0194515	0.000153293	-0.0038638	-0.0060426	-0.01067	0.0151032
SLC35E1	0.00599098	0.0106403	-0.00478869	-0.015252	0.00138518	-0.0105548	-0.0321544	-0.0240616	-0.00958666	-0.00174821	-0.00179553	0.00598935	-0.00115433	-0.00350294	-0.0111703
TMC4	-0.00991891	0.00669875	-0.00471343	0.000235003	-0.000334851	-0.00339804	0.00481598	-0.0119362	0.00776726	-0.00588061	-0.0075646	-0.0098645	0.0222372	-0.0128248	0.00442239
SYNE4	-0.0137336	-0.00494336	-0.00676484	0.00143233	-0.00915997	0.00183506	0.00541138	-0.000954511	0.00705614	-0.00316331	0.00607973	-0.00998546	0.00757049	0.00899487	0.00547068
POLR2I	0.0150514	-0.0104899	-0.00402706	-0.00330048	0.00371719	-0.00424743	-0.00382319	0.00866672	0.00491782	-0.000359275	0.0193338	-0.00236059	-0.0125166	-0.00881263	0.0127314
KRT10	0.0126209	-0.0012935	0.0140332	-0.00778515	0.0108853	-0.00548881	-0.00142507	0.0192556	0.0100872	-0.000928617	0.000880667	0.000815158	-0.00789502	-0.00108545	0.0118637
RMND1	-0.0100569	0.00733649	-0.00268672	0.00734162	0.00792947	0.0270201	-0.0103281	0.00891619	0.00520533	0.00967453	0.00959656	0.00377106	-0.0177408	-0.00930473	-0.00379914
ESR1	-0.0142125	0.00369205	0.00364522	0.00527477	0.00567113	0.0148736	-0.00784858	-0.0105556	0.000600594	0.0161207	-0.000101855	0.00180427	0.0143378	0.00618373	-0.00188253
FBXO5	0.00774389	-0.00869084	0.0102787	0.0218993	0.0140953	-0.00120069	-0.00836736	0.0171128	0.00367423	-0.00545968	-0.0095694	-0.00224139	0.0120669	-0.00427761	0.00800606
MTRF1L	0.00571311	0.00738186	0.0112995	0.00752589	0.0167218	-0.0094557	-0.00487312	0.0185958	0.00530202	-0.00704396	0.000780097	-0.00557135	-0.0031528	-0.00079537	0.015673
HDAC2	0.0160736	0.00441812	0.0104077	-0.00295514	0.00267131	0.00516061	-0.00534336	-0.00311247	-0.000416601	0.00530621	0.00311495	-0.00656388	0.00593639	-0.0105816	-0.00147841
RWDD1	0.014287	-0.000840927	0.0118905	-0.00895716	0.012074	-0.00540078	0.0107852	0.0105041	0.0106611	-0.00102302	0.0119331	-0.00470419	-0.00129385	-0.00837252	0.00105463
STXBP5	-0.000698974	0.0110631	0.0157148	-0.00193672	0.0111782	0.00541751	0.00153432	-0.0273206	-0.00190201	-0.0237844	0.00359176	0.000950489	-0.000679664	-0.0255816	0.00684497
HINT3	0.0154528	0.00374935	0.00859659	-0.00358741	-0.00572893	-0.00548021	0.0192793	0.00113109	-0.00564263	-0.00875504	0.00354236	-0.00148438	0.00029597	-0.000523065	0.000893808
TRMT11	-0.0109974	-0.0037776	0.00655091	-0.0074467	0.011372	0.0183816	0.0130693	-0.00240806	0.0183819	-0.0087296	-0.00236578	-0.00944257	0.00633336	-0.00260006	0.00178068
KATNA1	0.0120062	-0.000839283	0.00823189	-0.00294258	0.0169993	0.00250737	0.00728339	0.00736786	0.00780406	0.00116596	0.00166547	-0.00458346	0.0201777	-0.0115024	0.014388
PCMT1	0.0177178	0.00712819	-0.00387424	-0.000986224	0.00112493	0.000834996	0.00061219	0.000907212	0.00456802	0.00666129	0.00279558	-0.00243193	0.0013362	0.00569379	0.00653452
MTRES1	0.00334206	-0.00308851	-6.75561e-05	0.00348206	-0.0134111	0.00476888	0.0148989	0.0184094	-0.0030757	0.00319669	0.0219965	0.0138219	-0.00373599	-0.000565162	-0.00865069
SEC63	-0.00120962	0.00803994	0.0266906	-0.00633505	0.00249896	-0.0130406	-0.00868347	0.00871959	-0.00152719	-0.00265339	-0.00460058	0.0115731	-0.00548463	-0.0019229	0.00866055
SNX3	0.01716	0.00694003	-0.00224011	-0.00725822	0.00653723	-0.00272748	0.00293482	0.00286237	-0.00206559	0.00470212	-0.00595452	-0.000136524	0.00136274	0.00890289	0.0130543
AIG1	0.00676363	0.0167695	-0.00691605	-0.0197287	0.0017461	-0.00317142	-0.0190746	-0.00465172	-0.000574443	-0.0012528	-0.00275918	-0.0154665	0.0102341	-0.00126678	-0.00313614
ADAT2	-0.0140636	-0.00812627	0.0103727	-0.00233405	-0.00484755	0.00555517	0.00429289	-0.00466672	0.0208432	-0.0069475	-0.0058369	0.00464324	0.0146548	0.0111628	-0.00583149
PEX3	0.0121182	-0.00627556	0.00966913	0.00196286	0.000670883	0.0178285	0.00700453	0.011476	-0.00751102	-0.000874321	-0.0161706	-0.00167802	-0.00963329	-0.00236362	-0.00172614
FUCA2	0.0140215	0.0139087	-0.00607891	0.00338023	-0.00503688	-0.00353186	0.00846507	0.00467793	0.00435445	-0.00943309	-0.00750563	-0.00261038	5.25586e-06	-0.000163566	0.000820846
CEP57L1	-0.00297099	0.00564539	0.0106773	0.000170015	-0.000839468	0.0259715	-0.0137256	0.00225644	-0.00793442	-0.0176795	-0.0140008	-0.0137194	-0.00686369	-0.023934	-0.0332816
PLAGL1	-0.00889975	0.0153506	-6.08789e-05	0.00541386	0.0052794	-0.000798759	-0.0052866	0.0124741	0.008567	-0.00666012	-0.00867725	0.00983343	0.00775297	-0.00840748	0.000194392
CD164	0.0156435	0.0115923	0.00245647	0.00239092	-0.00172246	0.00116482	0.0142314	-0.00267401	-0.0035584	-0.00281944	-0.0105583	-0.00990712	0.0148924	0.00818296	-0.0126011
UTRN	-0.0137771	0.0128498	0.00736471	0.0124131	0.00746337	0.00546448	0.00354173	-0.00513169	-0.00894326	0.00875391	0.00997288	-0.0061364	0.00055134	0.00543441	2.48841e-05
SMPD2	-0.00601924	-0.00775741	-0.0210177	-0.00754817	0.00420415	0.00504213	0.0034517	0.02203	-0.0107368	-0.00479273	-0.0074956	-0.00774157	-0.00737066	0.0008702	0.00642677
MICAL1	-0.0162985	-0.000215403	-0.00815999	0.000772003	-0.00617273	-0.00972717	0.0119204	0.00404394	-0.000669436	-0.008441	-0.00485603	-0.00592397	0.0072246	0.00193972	0.0162182
ZBTB24	0.00214697	-0.00344321	0.0194887	-0.0034524	-0.0112164	-0.0153912	8.2331e-05	0.0151646	-0.0140906	-0.00349867	0.00520016	-0.00760977	-0.00328287	-0.00601364	0.0353171
GTF3C6	0.0159474	0.00490325	0.00968417	0.00376535	0.00685765	-0.000165051	-0.00999	0.00742099	0.00974097	0.00759834	-0.000177453	-0.00690506	0.000513869	0.00165541	0.0010953
SLC16A10	0.00152221	-0.0101423	0.0153638	-0.0197724	-0.0161621	0.00448158	0.0127368	-0.0132265	0.0138164	0.00661029	-0.00257595	-7.35325e-06	0.00212657	-0.0141467	-0.00172223
REV3L	-0.0113756	0.00325757	0.0183242	0.0121438	-0.0123817	0.00165866	-0.00933521	0.00101231	-0.00812091	-0.00726393	-0.000473671	-0.00411661	0.00128643	-0.011663	0.00821308
TRAF3IP2	0.00575768	-0.00984998	0.00927099	-0.0219163	-0.0158254	-0.00969514	-0.0066607	-0.000839536	-0.00788471	0.0128499	0.00143806	0.00417847	-0.0102516	0.0026239	-0.00534758
FYN	0.00819956	-0.00397826	0.00548581	0.013696	0.0167278	-0.0106414	-0.0131335	-0.0172924	0.0176654	-0.00871568	-0.00456317	0.0158251	-0.00230454	0.00926981	-0.0178244
TUBE1	-0.00909542	-0.0103013	0.0149981	-0.00192852	-0.0143287	0.0060018	0.00465864	0.0069764	0.00698329	-0.00567918	0.00131722	-0.0121188	-0.00709027	0.00930392	-0.00477202
PREP	0.0142559	-0.00343113	0.00169822	0.0136343	0.00391144	-0.000436818	-0.00464674	-0.015371	0.00568239	0.000525737	-0.00458246	0.0156001	0.00745311	0.0104049	0.0199917
TNFAIP3	-0.00833054	-0.00240375	0.00807301	-0.00497218	0.0215157	-0.0255428	0.0176953	-0.00314347	-0.00186603	0.00531923	-0.0148386	0.00593463	0.00278197	0.0035319	-0.012547
PERP	0.0108805	-0.0121884	-1.99421e-05	0.0131582	0.0058782	-0.00413867	-0.0104784	-0.000888524	-0.00390315	-0.0107084	-0.0122398	0.0123353	0.00387689	-0.00694261	-0.012109
HEBP2	0.000365264	0.00192178	0.00233939	-0.0126238	-0.0132931	-0.00308243	-0.000461435	0.017589	0.00830004	0.0121219	-0.0105749	-0.000385884	0.00970087	-0.0056754	0.0022979
REPS1	0.000533843	0.0042313	0.00809729	-0.0146206	0.0152435	0.000283465	0.00315539	-0.018354	-0.00590539	0.00827983	-0.00303959	0.00491302	-0.00410191	-0.0129174	0.0222645
FAM184A	-0.00285802	-0.0127566	0.0144929	0.00380114	-0.0138798	0.00163341	0.00974245	-0.0139607	0.0196679	0.0106297	-0.00685056	0.00079387	-0.0185163	-0.00650737	0.000529047
ASF1A	0.0169028	0.00114874	0.00650312	-0.00556321	-0.00594434	0.0109387	0.00453651	-0.00572622	0.00258448	-0.00373683	-0.000826734	-0.00742043	0.00273695	7.76989e-07	-0.00222642
QRSL1	0.0108838	-0.00271447	0.0036123	-0.00685931	-0.00216402	0.0143664	-0.00918706	0.022559	-0.029784	0.00130448	-0.000897006	-0.00964878	0.0052219	0.0162803	0.0157984
RTN4IP1	-3.28153e-05	0.00321409	-0.00837862	0.00369328	0.00769345	0.015614	-0.00600505	0.00867398	-0.0134094	0.0151666	-0.0161333	0.00178693	0.00405799	0.000726277	0.000746814
CRYBG1	-0.00855937	0.0143946	0.000862698	0.0143897	-0.0143905	0.00133648	-0.0038809	0.00671501	-0.0221103	0.0108125	0.0036386	0.0016159	0.0078242	-0.00892689	0.0189596
VTA1	0.0170721	0.0049557	0.00611326	0.0039922	-0.00971539	0.0029973	0.00276702	-0.00271362	-0.00286823	0.00314818	0.00245915	-0.00290956	-0.00171413	0.00943799	0.00525671
SMPDL3A	0.0051817	0.0177578	-0.00701706	0.00802672	-0.00375672	-0.0110726	0.00994749	0.0166331	0.0103922	-0.00367521	0.0116754	0.00379907	-0.00259034	-0.00228882	0.0144898
REEP3	0.014457	0.0164617	0.0042577	-0.00102773	-0.00203107	-0.00447002	0.00822612	-0.00142383	0.00403347	0.00173681	-0.00618428	-0.00176617	0.00336672	0.000495726	0.00286086
SERINC1	0.0136283	0.0100954	0.00782191	-0.00130771	-0.00433075	-0.00907228	0.022184	-0.011734	-0.00289193	-0.00452016	0.00354779	-0.00270995	0.0179932	0.00565095	0.00676221
HSF2	-0.00427865	-0.00729049	0.0205474	-0.0129635	0.00752171	-0.00309101	0.0063927	-0.00548807	0.014079	0.00806972	0.0101469	1.4048e-05	0.0274723	-0.00709937	0.00974523
ECHDC1	0.0162889	0.00792053	0.00772423	-0.00364641	-0.0015909	0.00706974	0.000549987	0.00253067	0.00218305	-0.00277865	-0.00812807	-0.000266462	-0.00835332	0.000873165	0.00976198
DCBLD1	0.00774999	-0.00839833	0.00135122	0.0193892	-0.00943751	-0.00272463	0.0130642	-0.00245857	-0.00074538	0.00262213	-0.00304314	0.0101028	-0.00405625	0.00667407	-0.0107166
CCDC59	-0.00350605	-0.000116188	0.0180451	-0.0118242	0.0169922	-0.014545	0.00878115	0.027502	0.00973449	-0.00378012	-0.00187637	-0.00224204	-0.00113935	-0.00191141	-0.0134287
PPP1R12A	-0.0047771	0.0104198	0.0184892	0.0220887	0.00977143	-0.00130703	-0.00741043	0.00334964	0.000878818	-0.0140181	-0.000386372	-0.00369151	0.0027999	-0.00858307	-0.00165948
P4HA1	0.00965782	0.0192962	0.00343067	-0.00829409	0.00385352	-0.00413793	0.0196434	0.00250487	0.00131604	-0.0092981	0.00688492	0.0117812	0.0017666	0.000304733	-0.00744611
SEPTIN10	0.00750132	0.0166438	-0.00679781	0.000316054	-0.0113216	-0.0010793	0.00486211	-0.000212937	0.0126063	-0.00277461	-0.0124806	0.00702654	-0.00402938	-0.00576354	-9.37852e-05
ZWINT	0.0093274	-0.0139622	0.00277538	0.0219886	0.00560267	-0.00128734	-0.00459685	0.00702487	0.0094812	0.00529442	-0.0172492	0.0130754	0.000659178	-0.00576354	0.00522183
UBE2D1	0.0116344	0.0177568	-0.00173498	9.88226e-05	-0.00969433	-0.000756224	0.0101566	-0.00322131	0.00876759	-0.00167144	-0.014456	0.00151981	-0.0055235	-0.000133903	-0.00382066
CDK1	0.0107672	-0.00959625	0.00330464	0.0220292	0.00599857	-0.00243686	-0.0039484	0.00509694	0.0095275	0.00213417	-0.0210427	0.00025127	0.00657413	-0.0150296	0.0033393
ATP2B1	-0.00814415	0.0197297	0.00235209	-0.0108447	0.0010934	0.0067577	0.00566056	-0.000591584	-0.0166013	-0.0103752	0.00678654	0.0121025	0.00929225	-0.0250082	0.0105694
RHOBTB1	0.00307864	0.0157194	-0.00600593	-0.0184759	-0.00515774	-0.00157956	-0.0249092	-0.0120434	0.00547009	-0.00530806	-0.00996755	-0.00606163	0.01573	0.00519898	-0.0130921
ARID5B	-0.0080194	-0.00134161	0.0168221	-0.00190226	0.0114956	-0.0245179	0.00170006	0.00915701	-0.0164616	0.0101308	-0.00926127	0.00352096	-0.0107415	0.0010079	-0.00320686
ACTR6	0.0151599	-0.00299472	0.0118635	-0.00140832	0.007223	0.00323325	0.0127272	-0.00604359	-0.0034468	-0.00960605	0.00458107	-0.00164256	-0.00719168	0.00129248	0.00783506
UHRF1BP1L	0.00490236	0.0223037	0.0119534	-0.00159859	0.0010025	-0.0126242	0.00918337	0.00434768	0.00459511	-0.0115016	-0.00565188	0.00896752	-0.00149907	-0.0106942	0.0141442
POC1B	0.0125338	0.0133345	0.000341997	-0.00130942	0.0204427	0.00991647	-0.00426896	-0.00685597	-0.00231445	-0.00460502	-0.00738289	-0.00562099	-0.0161502	0.0118443	0.00669585
DUSP6	0.00922953	0.015716	-0.0071344	0.0103958	-0.0191724	0.000446128	0.00247439	-0.00142611	0.00086691	0.0131873	-0.00737738	-0.01409	0.0039298	-0.00399679	-0.00283248
PSEN1	0.0118587	0.0201296	-0.00510475	0.000725179	-0.00624956	0.000110531	0.00876854	0.00272818	-0.00353552	0.00412797	0.0111026	0.00194098	-0.00149346	0.00930371	0.0128326
SGK1	-0.00198663	0.0133103	0.00141902	-0.00686532	-5.46561e-05	-0.0210121	0.00719446	0.00802566	0.000292867	0.0033625	-0.0256814	0.0164662	0.00227448	-0.0129971	-0.0205715
CEP290	-0.0126535	0.00458328	0.0172527	-0.00411508	-0.00319989	0.00434685	-0.00182231	-0.00122708	0.0138727	-0.007916	0.00503796	-0.0120951	-0.00959498	-0.00867806	-0.0105301
IKBIP	0.012633	0.00959407	0.00180555	0.00713959	-0.0114024	0.00578353	-0.00585314	0.0107309	0.000178026	-0.00716152	-0.00934871	0.00119994	-0.0116304	-0.00583763	-0.00175724
HBS1L	0.00564917	-9.37557e-05	0.0202278	-0.00321594	0.023402	0.000691222	0.00844579	-0.0127368	0.00154923	0.00484759	-0.00516571	0.0158194	0.00196772	-0.0151994	0.0152839
EPB41L2	-0.00695754	0.00689124	0.00806479	-0.00855911	-0.00112645	-0.00312443	0.00339809	0.0308887	-0.00673679	0.0189847	0.00905262	-0.000380479	0.00160918	-0.000967602	-0.011296
APAF1	0.00729553	0.0171458	-0.00134604	0.00859206	-0.00850845	0.00223134	-0.000818434	-0.00473442	0.00115261	-0.0161216	-0.00967993	0.0241064	-0.00685406	-0.00591289	0.00593307
MYB	0.00130589	-0.00479288	0.0129137	-0.00384607	-0.0127234	-0.00880281	-0.000356274	0.0259384	0.00251223	-0.00618591	-0.024185	-0.00187572	0.00306333	-0.00605399	-0.00480307
MED23	-0.0101671	0.00520652	0.00982764	-0.00164231	0.00312134	0.0229619	0.00709741	-0.00967078	-0.0121658	-0.0078912	0.00843439	-0.0012829	0.0298901	0.000788363	0.0183023
AHI1	-0.0131034	0.0058155	3.49599e-05	-0.00066375	0.00571277	0.00379813	0.00447512	0.00784085	0.00234088	-0.000592361	0.0175642	-0.0010201	-0.00579294	-0.0184026	0.0155112
ARG1	-0.0121822	0.00601837	0.00163734	-0.00327351	0.0154991	0.00997933	0.00367496	-0.00849164	0.000535557	0.00374295	-0.00493917	-0.0129792	-0.0174142	-0.00686132	0.0136819
NEDD1	0.0120189	-0.00150307	0.0206832	0.00707396	-0.00258022	0.00540108	0.00510015	-0.00271144	0.000685662	0.000729691	-0.000556527	-0.0137985	0.0108319	0.00281243	-0.000593076
PDE7B	-0.00123112	0.00251109	0.00834851	-0.0240533	-0.00459591	0.0038255	0.0062371	0.000860885	-0.01984	0.00780405	-0.00408392	0.00491627	0.0137627	-0.0176785	0.00626437
MTFR2	0.00478035	-0.007418	-0.00275884	0.0182727	0.0199669	0.000326857	-0.0144432	-0.00432215	0.00595161	0.00543409	-0.0134762	-0.0012469	-0.00546712	-0.0319162	0.0103137
MAP7	0.00207107	0.00317618	0.00584485	-0.0159598	-0.000271621	-0.00657766	-0.0191141	0.016207	0.00314229	-0.017183	-0.0116998	-0.0173851	0.000691778	-0.00705256	0.00893279
STX7	-0.00550552	0.0153836	-0.0048136	-0.000906181	0.00114418	0.0221014	-0.00248849	0.0180555	-0.029591	0.00451029	-0.017975	0.00210991	-0.00509981	0.010871	-0.000123486
PEX7	0.00787544	-0.000177499	-0.0093358	-0.00730197	0.00939604	0.0144515	0.0176806	-0.00105895	-0.00109682	0.00490677	0.00908996	-0.00592124	-0.0119884	-0.00437607	0.00164774
IFNGR1	0.0104226	0.0217017	-0.00380667	-0.00349458	-0.00480165	0.00129189	0.0118826	0.00999112	0.0086539	-0.0075858	0.00512464	0.0079768	0.0070705	-0.00259773	0.0100242
CDK17	-0.00291062	0.00979172	0.00236658	0.00528887	0.023667	0.0180216	0.0190932	-0.0192185	-0.0169294	0.00516407	0.00959175	0.00227442	0.0131042	-0.0107796	-0.0120714
HAL	-0.000283878	0.0182059	-0.00721891	0.00341004	-0.0148374	0.00161095	0.00234404	0.0133358	0.010459	-0.019945	0.00529852	0.0134721	-0.00634396	-0.0184219	0.0131859
USP44	0.00163745	-0.00316396	0.00920954	-0.0114427	-0.0148533	-0.000939592	-0.00938395	-0.0140826	-0.00116865	0.00762067	0.0182611	0.00386613	0.0063613	-0.00135934	0.00641682
FGD6	-0.000530597	0.0235413	-0.000142251	0.0137006	-0.0139019	0.00416054	-0.004823	0.00472694	0.00619599	-0.00104977	0.0117792	0.005194	-0.00444783	-0.00510932	0.00575567
NDUFA12	0.017087	-0.00095471	0.00286393	0.00537254	0.00581645	-0.002985	0.005223	0.00402441	0.0117231	0.0105288	0.00130738	-0.00156357	-0.00719919	0.00629715	0.00653322
TMCC3	0.00399423	0.0140553	-0.00502244	0.00870821	-0.00272746	-0.00374267	0.0120217	0.00227851	-0.017608	-0.0249885	0.0141804	0.00555283	0.0211015	0.00515308	-0.00373258
CEP83	-0.00979048	0.0178031	0.00830067	-0.000928526	-0.00529264	0.0112317	-0.00038205	-0.000266884	-0.00586702	-0.00251305	-0.00361723	-0.0133046	-0.0012043	-0.0358769	0.00110085
SOCS2	0.00704186	-0.00422377	0.00426077	-0.0147769	-0.0187988	-0.00262241	-0.00237601	0.00181648	0.00339026	-0.00970831	0.00398931	-0.000992425	-0.00124693	0.0118078	-0.019543
NUDT4	0.0118675	0.00360252	0.00743985	-0.0157795	0.015723	-0.00423317	0.00585311	-0.0150458	-0.000723318	-0.0016844	-0.000842684	-0.000765035	-0.0155438	-0.0115126	-0.00264388
TCP11L2	0.00908582	-0.00655678	0.00412934	-0.0172167	0.0114277	-0.00448929	0.0158678	-0.0121144	-0.00643157	-0.00972821	-0.00474342	-0.0101432	-0.0272238	0.00150474	0.0245602
CRY1	0.0073417	-0.0121458	0.00697274	-0.00806745	0.00781378	0.00651437	0.0222231	-0.0185227	0.00942977	-0.0116198	0.0140729	-0.00158062	0.00705837	-0.00558336	-0.019318
BTBD11	0.00439622	-0.00942201	0.00681354	-0.0176809	-0.00570042	-0.00109205	0.00348592	-0.0216379	0.0182498	0.0191282	0.00788465	-0.00286619	-0.000647463	-0.0150174	-0.00611895
HSP90B1	0.00661071	-0.000520032	0.0111197	0.0121892	-0.00293654	-0.00831786	-0.0176056	0.0169358	-0.0201452	-0.00100738	-0.0165543	0.0175835	-0.00925694	-0.017289	-0.00624929
WASHC3	0.0151265	0.00279981	0.00268496	0.00606329	0.000302725	0.00727865	-0.000472339	0.0172031	-0.00359126	0.00272711	-0.0099077	-0.00433064	-0.00775603	0.0153179	0.000209761
DRAM1	0.010304	0.0161972	-0.0107535	0.0104915	-0.00387634	-0.00271353	0.00721559	-0.00035881	0.00993114	0.0108307	-0.00166907	0.0130514	-0.00225324	-0.00310458	0.013239
SIRT1	0.000743356	0.0107093	0.0211239	-0.00580993	-0.000781015	-0.0022237	-0.00181526	-0.00999731	-0.0192955	-0.0142216	0.0290685	-0.0169293	0.00709913	-0.0129207	0.0098085
HERC4	0.000416713	0.0131706	0.00619223	0.00309245	0.000263327	0.0327228	0.0134836	-0.0154193	-0.0141592	-0.00884276	-0.0122906	0.00380503	-0.00765763	0.00377948	-0.00508806
HNRNPH3	-0.00749723	0.00576236	0.0151769	-0.00192838	0.0159199	-0.0176894	0.0040926	0.00826477	0.0136058	0.00737023	0.0212696	-0.0132969	-0.00432799	-0.00470759	0.00668049
RUFY2	-0.0106481	0.00664859	0.0140292	0.00322308	0.0150811	-0.00775871	0.0035976	0.0130332	0.00864914	0.00521424	0.0122634	-0.00807623	-0.013347	0.00771509	0.00290274
PBLD	-0.0134767	0.00656253	-0.00697979	-0.00720501	0.00460113	0.00545834	-0.00362028	-0.0189021	0.000973849	-0.00872497	0.00657757	0.00279469	0.0168341	0.00312983	0.0202845
CCAR1	-0.0109378	-0.0010271	0.0145745	0.0113057	0.00781947	-0.00413955	-0.0173334	0.0178499	0.0165249	0.00256011	0.0123826	-0.00413071	0.00193336	-0.00252713	0.0086762
DDX21	0.001721	0.00941483	0.0226051	0.00155183	0.00551152	-0.0148249	-0.00255794	0.010466	-0.00121312	0.0234917	0.0113792	0.00280187	0.00777059	-0.0177638	-1.72479e-05
DDX50	0.0144461	-0.00641237	0.0149204	-0.00293018	0.00383842	-0.00137198	0.0111201	0.00314497	0.00443393	-0.00872714	0.00462085	-0.00796895	-0.00913567	-0.000322432	0.00574739
SRGN	0.0131515	0.0160553	-0.00519013	-0.00163847	0.00607303	-0.00649448	0.0167197	-0.00707045	0.00640127	0.00177623	-0.00656671	0.00315592	-0.000760227	0.00140197	-0.00179524
VPS26A	0.0134984	0.0114492	0.0103841	0.00588625	0.00839555	0.00247525	0.00844746	0.00496466	0.0103758	-0.00431074	0.0141464	0.00261301	0.00689515	-0.000610773	-0.0032335
SUPV3L1	-0.0106694	-0.00418052	0.0019871	0.00170343	0.0215633	0.00409834	0.0171162	-0.000357375	0.00989444	0.00690471	0.0121802	0.0123302	0.0176182	-0.00841843	-0.00280499
AIFM2	-0.00460355	-0.0170864	-0.00428467	0.0062945	0.00387983	-0.00617437	-0.00952256	0.0060814	-0.00577906	-0.007744	0.00296531	0.0119755	0.00541879	0.00561605	0.0165406
TYSND1	-0.000209905	-0.0178103	-0.0134626	-0.0156937	-0.00338751	0.00349752	0.0163616	-0.0059261	-0.00921054	-0.0162508	-0.000434074	0.000578785	0.00843597	-0.00298927	0.00972803
PPA1	0.0170955	-0.0035243	0.0023368	-0.00556542	0.000915066	0.00622411	0.00922122	0.00117873	0.00721488	0.00727007	-0.00397196	0.00982608	0.00719353	-0.00157894	0.0083904
EIF4EBP2	0.0172935	-0.00270327	0.0042761	0.00310766	0.00204008	-0.000434733	-0.00765506	-0.00843573	0.0114422	-0.00555022	0.00509176	0.0143446	0.0051038	0.00346036	0.000820346
SGPL1	0.0153408	0.00204494	0.00262086	0.00647151	0.00989337	-0.00771112	0.00163197	-0.00531187	0.00241461	-0.0104388	0.00947619	0.0173105	0.00740627	0.0116167	0.0104946
UNC5B	-0.00192638	-0.00585498	0.00141838	0.0159734	0.0038078	0.0061554	0.00138399	-0.00544536	-0.00218604	-0.00506852	0.021681	0.0195339	-0.00129338	0.00487475	-0.00379117
SLC29A3	0.0110387	0.00404162	-0.00534256	-0.000678675	-0.0103712	0.00736482	-0.0161406	0.00596924	0.00376465	-0.000921429	0.0192566	0.00932293	-0.0175229	0.00691961	-0.0164324
VSIR	0.00889087	0.0182159	-0.0114519	0.00229275	-0.0109229	-0.0133866	0.017162	-0.00717203	0.00585954	-0.00283389	-0.00437353	-0.00485288	0.00135744	-0.00916605	0.0025991
SLC16A7	0.000289952	0.00136222	0.0271309	-0.00480254	0.000399542	-0.00361556	0.00909633	-0.0135231	-0.00733372	-0.0192385	-0.0128039	-0.00560287	-0.0133198	-0.00625008	-0.00298686
ANAPC16	0.0152479	-0.00598514	0.00516688	-0.0152024	-0.00518033	0.000193715	0.0035107	0.0108859	-0.00597349	-0.00440674	0.00298633	-0.00367705	-0.00800865	-0.000421601	-0.00821411
DDIT4	-0.00365483	0.00468663	-0.000981189	-0.000680335	0.0182421	-0.0170788	0.0144567	-0.0114079	-0.0174046	0.00148187	-0.0194447	0.0130451	-0.00480471	0.00825342	-0.0144529
DNAJB12	-0.00257486	0.0107384	-0.00998542	0.0138348	0.0114701	-0.0193585	0.000472662	0.0126188	0.00233183	0.0087224	0.0233487	-0.00229612	0.0126957	0.000560166	0.00854721
MICU1	0.011002	0.0202551	-0.00745313	0.00446867	-0.00242885	-0.005895	-0.00160681	5.31887e-05	0.00765186	0.00908437	0.00272527	0.00589356	0.00231724	-6.25155e-05	0.014126
CAND1	0.0144929	-0.00722093	0.0110572	0.00331757	-0.00409888	0.0133779	0.00388655	-0.0140407	-0.00119003	0.00391145	0.00254038	0.00674	0.0158957	-0.0117895	0.00384855
TBK1	0.00110301	0.0155854	0.00536507	0.0243694	0.0181729	0.00480245	0.00406676	0.00139531	-0.00588987	-0.00942432	0.0010468	-0.00711081	-0.00741788	-0.002255	-5.93192e-05
PNO1	0.00879853	-0.00122559	0.00564641	-0.0115868	0.0135488	0.00402471	0.0192552	-0.00207936	0.00108595	0.0134759	0.0161725	-0.00214436	0.0140437	-0.0173224	-0.00736689
PLEK	0.0102902	0.0135543	-0.00640214	0.0179304	0.0147026	-0.00671779	0.000825224	-0.00322176	0.00266983	0.00481656	0.00327013	0.00184257	0.00949802	0.0107036	0.000130507
USP15	-0.0100032	0.0173908	0.00600189	0.00620043	0.00664477	0.0058708	0.0195888	-0.000884843	0.00972847	0.00728767	-0.00719814	-0.0166479	0.0018372	-0.0110149	0.00314187
ELANE	0.00306186	0.00697415	-0.00694109	-0.00131313	-0.00827359	0.00473772	-0.0103987	0.00620052	-0.0016734	-0.0143881	0.00283311	-0.0165496	-0.029599	-0.00414555	0.00189139
VPS54	0.00398922	0.00473859	0.0186398	0.0178787	-0.00075358	0.0085572	-0.0126517	-0.00705102	0.00503818	-0.00543666	-0.0123546	0.0102492	-0.00369291	0.0108048	0.000608073
TBC1D15	0.00911647	0.00858275	0.0150412	-0.0166992	0.0106167	0.00331464	0.00503762	-0.0122069	0.0111382	0.00768145	-0.000915631	-0.0136692	-0.00233923	-0.004849	-0.00810363
PCSK4	-0.0116584	-0.00931996	-0.00155184	-0.00166621	-0.0175375	0.00492449	0.0107862	-0.00606216	0.007702	-0.00803027	-0.00514703	0.00662749	0.00864496	0.00107661	0.000762721
RAB21	0.0111945	0.0125132	0.0151128	-0.00709257	-0.00177831	-0.00985454	0.0050567	-0.00933444	0.00199085	-0.00291008	0.0123573	-0.0049614	-0.00403507	-0.0118386	-0.0127956
PELI1	-0.00482916	0.0156093	0.000511608	-0.00332975	0.00928083	-0.0180196	0.0296074	-0.00440719	-0.0096849	0.0109191	-0.00579341	-0.000887453	0.00106622	-0.0264831	0.0106488
APC2	-0.0120051	0.000985969	-0.0131988	0.00557837	-0.00089071	0.0173875	0.00376812	-0.0134552	7.29349e-05	0.0174567	-0.00368106	0.00936147	-0.00819512	0.0166047	0.00409481
SLC1A4	0.00504226	-0.00157294	-0.014457	0.0152815	0.0145779	-0.00581592	-0.00542484	0.00792547	-0.0178418	0.00538707	-0.00729302	0.00877654	0.016152	-0.0145908	0.0111175
DOCK2	-0.0105148	0.0115046	0.00542588	0.0168268	0.00295118	-0.0100425	-0.00565501	0.0037275	-0.000256509	0.000959045	0.00516882	0.0109154	0.000220832	-0.00776721	0.0181954
RAB1A	0.00865481	0.0198698	0.00189956	0.000775294	0.0130139	-0.0143944	0.0109931	0.00258377	0.00269345	0.00718899	-0.0123713	0.0105652	0.00430633	-0.000171166	-0.000153013
GAMT	0.00984205	-0.0153132	-0.00315953	-0.0170649	0.00175896	-0.00391332	-0.00312789	-0.0122451	0.00599894	0.00142285	-0.00167907	-0.0108004	-0.00950222	-0.0158386	-0.00124755
ACTR2	0.0160553	0.00849633	0.00888943	0.00250001	0.00178722	-0.00253293	0.00757419	-0.00994877	0.00199756	-0.00717715	-0.00278507	0.000966505	0.00288264	0.000117016	0.0105523
NDUFS7	0.0110454	-0.013443	-0.0198317	-0.00298592	0.00323055	-0.00106863	0.00826871	0.00580674	0.00532103	-0.00109772	0.00520968	-0.00250931	-0.00305402	-0.00299545	0.00489972
KCNMB1	-0.004756	0.0146902	-0.00900079	0.0142587	-0.00583935	-0.00433335	-0.00790212	0.00511887	0.0160109	-0.00116004	-0.00348858	-0.00199125	0.00600489	-0.00698537	-0.0054879
PWWP3A	-0.0111556	-0.0134991	-0.00802903	-0.00568094	-0.00649748	0.0108635	-0.000818325	-0.00613939	0.0031882	0.00429742	0.00349641	0.00456813	-0.00153979	-0.00880835	-0.0240046
MEIS1	0.00259169	0.0175776	-0.000269763	-0.0171443	-0.000436109	0.00162085	-0.0245331	-0.00891647	0.0109091	0.00110815	-0.000507731	-0.0016802	0.00630594	0.0264705	-0.0108623
CNOT2	-0.00228781	0.01372	0.0147168	-0.000486918	0.0207552	0.0101199	0.00205769	0.00712982	0.0111448	0.00410921	0.0246732	0.0127946	0.0149362	-0.000404855	0.0152782
TCF3	-0.0035598	-0.0188477	-0.000654378	-0.00781247	-0.00595482	-0.0185918	-0.00720048	0.0108922	-0.0294854	0.00237008	-0.0134701	-0.00655464	-0.000804972	-0.00475889	0.0125292
FRS2	0.00424688	0.0101194	0.0180982	-0.00664632	0.00841813	-0.0198196	0.0199383	-0.0053529	-0.00132798	0.0120018	0.00919316	-0.000780052	-7.67611e-05	0.0112292	0.0110679
YEATS4	0.0127698	-0.0109055	0.00852686	-0.00460412	0.0127358	0.00299632	0.00831911	0.00968218	0.0128626	-0.0101664	0.00629351	-0.0030738	0.00074887	-0.0111353	0.00414381
GRB10	-0.00155715	0.00958559	-0.0054527	-0.00569325	-0.0280335	0.00583563	-0.00778591	-0.0142506	0.0038593	0.00713263	0.006342	-0.0105615	0.0275828	-8.46683e-05	0.00763975
SNRPD3	0.00863305	-0.00880946	0.0115594	-0.0176535	-0.0111317	0.00415803	-0.0119905	0.00962532	0.00820828	-0.00320411	0.00913238	0.0124563	0.00212964	-0.00552634	-0.00530378
CPM	0.0019372	0.0209759	7.67652e-05	-0.00325252	0.00224975	-0.00357323	-0.00135158	0.0267367	-0.00592506	-0.00874666	0.00883103	0.010515	0.00500337	0.00161394	-0.00259683
MDM2	0.00640372	0.0140287	0.0114523	0.0210583	0.00784269	-0.00351894	0.00768837	-0.000204852	-0.0155378	-0.00871059	0.00639093	-0.00464337	-0.00167865	-0.0076968	-0.00379807
E2F7	0.00293068	-0.00960097	0.00442049	0.0296807	0.00702476	-0.000383838	-0.0142959	0.00283029	0.00567188	0.00191807	-0.0143404	0.007824	0.00521028	-0.0052918	-0.00169814
CSRP2	-0.0144372	0.00912282	-0.000136804	-0.000432409	0.00244495	0.0158295	-0.00905526	-0.00804514	0.00213411	0.00965682	0.00279897	0.0023358	-0.00670082	0.00159919	0.00843499
OSBPL8	0.00722568	0.0126978	0.0197637	-0.00826174	-0.00474762	-0.00448364	0.012577	-0.0133665	9.39484e-05	-0.0130319	-0.011402	0.0029952	-0.00158115	-0.0213487	0.00264226
MKNK2	0.00358438	-0.00981676	-0.010039	-0.0104946	0.00681022	-0.0268881	0.00306368	-0.0101012	-0.0211166	-0.00884498	-0.00900755	0.00157358	0.00199532	-0.00784978	0.00358906
CABIN1	-0.0141095	-0.00697009	-0.00989544	0.00512936	-0.00280569	-0.00060127	-0.0040353	-0.0105187	0.00127401	0.00315815	0.0184308	0.0109049	-0.0158815	-0.00982802	0.00302375
AP3D1	-0.00641718	-0.00820059	-0.00736716	0.0148206	-0.013349	-0.0232782	-0.0151771	0.00203936	-0.00253946	0.00403692	-0.0110229	0.0214521	0.00199794	-0.000956845	0.00323452
PHLDA1	-0.00637266	0.0105101	0.00295569	0.00292888	0.0179163	-0.0255105	-0.00252984	0.000311814	-0.000846475	-0.00497699	0.00341287	-0.014615	-0.00324252	0.0014637	-0.00971599
SF3A2	0.00515444	-0.0129837	0.00273953	0.00886385	0.00305383	-0.0229403	-0.00992435	0.0040329	0.0119654	0.014024	0.0278554	-0.0110217	0.0185709	0.000893825	0.00305954
MDM1	0.00038466	0.0218277	0.00509928	-0.0008893	0.0097018	0.0076494	0.000264406	0.00527258	-0.00608075	-0.0117848	0.00412611	-0.0305252	0.00166867	-0.0169406	0.00926655
VPS13D	-0.0161301	-0.0012728	0.00914918	0.000874435	-0.00233751	0.00133339	-0.000493798	-0.0103525	-0.00844023	-0.00860252	0.00654099	0.00839379	-0.0178789	-0.0105441	0.00714809
LLPH	0.00157214	0.00220276	0.021195	0.00135534	0.00266482	-0.000275001	0.0132425	0.0112724	0.00820427	0.00305328	-0.0110177	4.36965e-05	0.0105631	-0.000212753	-0.0230554
IRAK3	-0.00119959	0.0260861	-0.00297408	0.00367037	-0.00548831	-0.00664418	0.00778265	0.0071868	0.00700056	-0.0143787	0.000324778	0.0142977	-0.00887435	-0.00803117	0.0109094
HELB	-0.00294107	-0.00209478	0.019956	0.00674565	-0.0126008	0.0132497	0.0210781	-0.0167841	0.0106137	0.0105574	0.00169809	-0.00923559	0.00032177	0.00648333	-0.00700107
PRMT2	0.00718241	-0.0165507	0.00398464	-0.0100693	-0.00934458	-0.0022245	0.00639225	-0.00540826	0.0116541	-0.00505184	0.0161647	0.00393677	-0.0133164	0.0117069	-0.00382834
DIP2A	-0.0129799	-0.00669828	-0.00220042	0.00529724	0.00276672	0.00489661	0.000886855	-0.0129175	0.00646313	-0.00911508	0.0132128	0.0111839	-0.00458607	0.00737411	0.0139444
HMG20B	0.00101193	-0.00417976	-0.0162941	-0.0117238	0.00977789	-0.00610086	-0.0228343	0.0175731	0.0168016	-0.0155061	0.00874582	0.00160609	0.00755488	-0.0110202	-0.0014354
C19orf71	-0.0162023	-0.00704908	-0.00310634	-0.00163987	-0.00756607	0.00592029	0.00438927	-0.00354784	0.0082397	0.00303018	0.00404444	-0.000532091	0.00490231	0.00570532	0.00835246
FZR1	-0.0100575	-0.0152136	-0.0151445	-0.00200644	0.0111868	-0.00683339	0.00725573	-0.00316201	-0.00684351	-0.000846676	0.0055384	-0.00382554	-0.00337549	0.00240427	0.00625687
NCLN	-0.00573285	-0.010099	-0.0230794	0.00427943	-0.00881564	-0.00327166	0.0105239	-0.00548352	-0.00433112	-0.00281	0.00326533	0.0103144	0.00335692	-0.0123163	0.00351037
HCFC2	0.00390295	0.00876554	0.0162102	0.0185766	0.00715789	0.00893292	0.00506633	0.00563934	-0.000727396	-0.0126367	0.00303471	-0.0109834	0.00193049	-0.00225791	0.0185715
NFYB	0.0149387	-0.00183744	0.0131623	-0.00592818	0.000866237	0.000586993	-0.0073571	0.00663349	0.000658553	0.00150881	-0.000904494	0.00720196	0.0034016	0.00608577	0.000822849
TXNRD1	0.0172885	0.00862064	-3.01523e-05	0.00538126	-0.000508069	0.00136378	-0.00285624	-0.00168504	0.000634091	-0.00346257	-0.00159705	-0.000866506	0.00422094	-0.000422953	-0.00210209
PPM1M	0.00714287	-0.00609476	-0.009544	0.000149673	-0.0123061	-0.00784567	0.0119065	-0.00601049	0.0196954	-0.0254658	0.00153924	0.0116805	-0.000450456	0.000171243	0.0306159
WDR82	0.0168379	-0.0058004	0.00631342	-0.00324876	-0.00545664	-0.00486187	0.00313469	-0.0110194	-0.00298777	0.0033591	0.00444423	0.00876428	0.0110053	0.0110663	0.00230925
GLYCTK	-0.0152873	-0.00821097	-0.0109526	0.00147799	0.00290593	0.00365516	0.00863056	-0.00474953	0.0126016	-0.00990175	-0.00624394	0.00974005	0.00164925	0.00564105	0.00571059
POFUT2	-0.0152238	-0.00766857	-0.00183669	0.0014739	-0.00452175	-0.00131006	0.00895079	-0.0119325	0.00514511	-0.00455439	0.00888156	0.00239659	0.00343109	0.0121832	-0.00429409
SLC36A1	-0.00378947	0.0162891	-0.00591754	0.0190948	-0.0118347	-0.00448096	0.00463333	-0.00179188	-0.00458897	-0.0138845	0.000282536	0.0171684	-0.00513187	0.00374111	0.0195234
ADARB1	-0.0136261	-0.00539557	-0.000568157	-0.0108317	-0.000525777	-0.00151109	0.00875378	0.0090669	-0.0256239	0.0134585	-0.00949213	0.000612405	-0.0110258	0.00153492	-0.00650662
APPL2	-0.0164172	-6.05236e-08	0.00766886	-0.00608899	0.00748209	0.00369334	-0.00475949	-0.00243192	0.00247646	0.00311679	0.00368249	0.00198099	-0.0100162	-0.0101446	0.00972343
SUMO3	0.0171532	0.00182805	-0.00167421	-0.00490229	0.00754825	-0.00813505	0.00704133	-0.00151615	0.00509882	0.00864243	0.00116311	-0.000613612	0.00531078	0.00562661	0.0114195
HINT1	0.0147904	-0.00734314	-0.00153243	-0.0135268	0.0118785	0.00313905	0.0132081	0.00634578	0.000206886	0.00168466	-0.00532201	0.00431344	-0.00211422	-0.00232593	9.02207e-06
LYRM7	0.00257413	-0.00634128	0.0267111	-0.00862926	-0.0095974	0.0024695	0.000342224	-0.00176193	0.00056776	-0.00645551	-0.00120956	-0.00222929	-0.00577822	-0.0197729	-0.00370327
FBXW11	0.0107343	0.011106	0.00725758	-0.00945494	0.00766496	0.00052035	-0.00133525	-0.000302805	-0.0317915	-0.00102278	0.00602644	0.0184279	0.0134339	0.00151052	0.0145631
STK10	-0.00518535	0.0025343	-0.0029553	0.0252319	0.011933	-0.0130497	-0.00610585	-0.017444	-0.00187226	-0.0028743	0.0243131	0.00485312	0.00175433	0.00328535	-0.0147464
PAPOLG	0.0130079	0.00104092	0.016566	0.00619205	-0.0120745	0.0111419	-0.00317681	0.000483024	-0.0110681	-0.00451111	0.0119087	-0.00433075	0.00128829	0.000625265	-0.00147993
REL	-0.0125611	0.0120134	0.0132759	-0.000769633	0.00770463	-0.0139026	-2.99093e-05	0.00608433	-0.011865	-0.00800743	0.00554137	0.00161363	-0.00293332	-0.00759481	0.00879998
PFKL	-0.0029063	-0.0105265	-0.0232191	-0.0113326	0.00411368	-0.00654522	0.00764238	0.00605693	-0.0103679	0.00720164	0.0050791	0.00413321	0.0102265	-0.00822475	0.0075446
PUS10	-0.011853	0.00831124	0.0118424	0.00954341	0.00691464	0.00866645	0.00412772	0.00162726	-0.00339692	-0.0145688	0.000331355	-0.00115615	-0.0128618	-0.00921432	0.00326081
PEX13	0.0134775	-0.00211971	0.00517394	0.00462216	-0.0107991	0.0103531	0.00849945	-0.00254798	-0.00496081	-0.0239082	0.00958014	0.00463769	-0.0139373	-0.00254063	-0.0112026
CFAP410	-0.0146182	-0.00993174	-0.00836266	-0.00962767	-0.00431775	0.00327818	0.0101296	0.000583576	-0.000484458	-0.000299745	0.0010603	-0.000232942	0.00861066	0.00395714	-0.000120783
MPG	0.0161659	-0.0082111	-0.0101196	-0.00436836	0.00192883	0.00363808	-0.00199087	0.00992383	0.00565765	-0.0032725	0.00601413	0.0019542	-3.0066e-05	-0.00158766	-0.00515743
NPRL3	0.0058304	-0.00401342	-0.0103736	-0.000223915	0.0156093	-0.00410823	-0.020307	-0.0314549	0.000168265	-0.00200801	-0.000466353	-0.0211208	-0.0248615	-0.00434736	0.00691531
XPO1	0.00540797	0.0111606	0.0140439	0.0123981	-0.00267871	0.0119848	0.0103711	-0.00428055	-0.00930041	-9.4084e-05	-0.0341582	-0.00874894	0.00100215	0.00209165	-0.00156319
CPEB4	-0.00517302	0.0197463	0.00478181	0.0118445	0.00794947	-0.0128881	-0.00116289	-0.00912872	-0.00899771	-0.00697784	-0.00393291	-0.00221661	-0.0214691	0.000394352	0.0057531
ASB3	-0.00951652	0.00122861	0.0068206	0.000113704	0.0151049	0.015663	0.00956388	0.00497266	-0.00979134	-0.0163034	0.0087856	0.0208413	2.35226e-05	-0.012599	-0.0086455
TPGS1	0.0109887	-0.0106654	-0.013362	-0.0052367	0.0123464	0.000661538	0.0121306	-0.00071805	0.00334147	-0.00481752	0.0102485	0.0100782	-0.0239308	0.00225883	0.00443537
CHAC2	0.00743465	-0.00707337	0.00501824	0.00185908	0.0095318	0.0233477	-0.000589386	0.0034441	0.00119072	0.00247251	-0.00806953	0.0120016	0.0181389	-0.0209064	-0.00207898
ERLEC1	0.014405	-0.00466183	0.00922273	0.00561225	0.00460358	-0.0013526	0.00426668	0.00602154	-0.0123253	-0.011198	-0.0133132	0.0041048	-0.0085036	-0.00254314	-0.00429385
SPTBN1	-0.00652713	-0.0130397	0.0161715	-0.0121484	-0.00564291	-0.0152557	-0.0136632	0.0132739	0.000652453	0.0161868	0.00116853	-0.00277673	-0.00794833	-0.0100154	0.00478741
WDPCP	-0.00598271	0.00821319	0.00434529	-0.0175823	0.0152722	0.0175334	0.00346775	-0.0078335	0.000863424	-0.00323359	-0.00705797	-0.000128096	0.00743433	-0.0245082	-0.0188445
MDH1	0.0181215	-0.00383553	-0.00223297	0.000235219	0.00190302	0.00493053	0.00686708	-0.000912053	0.00197568	0.00130419	-0.00373108	0.00602628	0.00576151	-0.00125333	0.00123926
CCNG1	0.0163271	0.00166535	0.0047832	-0.011833	0.00677116	0.0012202	-0.0019506	-0.00901088	0.00660385	-0.00728084	-0.0001797	-0.00934637	0.0146488	-0.0036463	0.00374982
NUDCD2	0.00773726	-0.00720327	0.0166234	-0.0120402	0.0112076	-0.0139202	0.0152514	0.00950352	0.00786146	-4.39232e-05	-0.00131364	-0.00174586	0.00524404	-0.00583123	-0.0162419
POLRMT	-0.00846871	-0.0182668	-0.0162468	-0.00562465	-0.00767901	-0.00220003	0.0112169	-0.00374737	0.000461045	-0.00580942	0.00322443	0.00796033	0.0001142	-0.0039167	-0.00479094
HMMR	0.00660549	-0.0110077	0.00354569	0.025362	0.00224311	-0.000898094	-0.0042886	0.0105795	0.00885926	0.000211106	-0.0164986	0.012693	-0.00178936	-0.0209303	-0.0133487
SLC22A4	-0.000851425	0.0161932	-0.0101031	0.0117773	0.0079545	-0.0104106	0.00501973	0.00599201	-0.00529839	0.00209696	-0.00277563	0.00601955	-0.0426624	-0.00376561	0.016461
ZNF354B	-0.0101799	-0.0055292	0.016306	-0.00471356	-0.0102583	0.0057848	0.0029444	0.0174315	0.0123569	-0.0202047	0.000770655	-0.00644121	0.00305428	-0.00121927	-0.00855526
CYFIP2	-0.000525218	-0.0208558	0.0135653	-0.000729642	-5.26719e-05	-0.0201022	-0.00639962	-0.00662354	-0.0106288	-0.00107797	0.00213515	0.00400952	-0.00803807	0.00354074	0.00437287
MGAT1	0.0138882	0.00416886	-0.0164882	0.000627989	-0.0090435	-0.0035669	0.0109524	-0.0147184	-0.00373641	-0.0043341	0.00177503	0.00144999	0.00784521	-0.00193383	-0.00355946
PPP2CA	0.014776	0.00814896	0.00197158	-0.00422956	0.0131184	-0.00916499	0.0129352	-0.00449998	-0.00291529	0.000666141	-0.0125448	0.0123136	0.011673	-0.00526503	-0.00268894
HNRNPAB	0.0132338	-0.00649257	0.000381322	0.00834012	0.0113777	-0.00377116	-0.0181882	0.0160832	0.0164499	0.0115078	0.0141805	0.00939769	-0.00218806	-0.0149343	-0.00437164
PHYKPL	-0.0153484	-0.00199456	-0.00404543	-0.00188354	-0.00702605	-0.0013453	0.00843272	0.00985431	0.0079976	-0.0059288	-0.0133071	0.000961599	0.0089623	-0.00266287	-0.00677238
HSPA4	0.0157827	0.000284632	0.0121273	0.00816411	-0.0057763	-0.000894955	-0.000752575	0.00165823	-0.0037669	0.00106395	0.00213239	0.00110229	0.0100659	-0.00561489	0.00727337
CNOT6	0.0118816	0.00439209	0.0140605	0.00721542	-0.00582695	0.0136586	-8.0248e-05	-0.0156567	-0.00519257	-0.00514394	0.00372659	0.0129807	0.0134475	0.00201473	0.00863594
ZNF354A	-0.000895596	0.00285143	0.0213538	-0.00547893	-0.00215519	-0.00665939	-0.00723141	0.0246928	0.021771	-0.0152372	-0.00630248	0.0105691	-0.00433395	-0.00182507	-0.0129283
MAPK9	0.0111858	-0.00119569	0.0140626	0.00121502	0.013426	0.00419713	-0.000930884	0.00359978	-0.0048216	-0.0185802	-0.00799196	0.00743779	0.00576985	0.0131722	0.0137225
CANX	0.0166441	0.00506379	0.00583006	0.00435061	-0.0019593	-0.00119337	-0.00644233	0.00485075	0.00868994	-0.000917383	-0.00394856	0.0215414	0.0080902	0.000488942	0.00184747
RACK1	0.0162237	-0.00614131	-0.00173733	-0.0145568	-0.000277925	-0.00484947	-0.000458194	-0.00246662	0.0039709	0.00553367	-0.00383859	0.0028805	0.00860967	0.0015776	0.00756895
RUFY1	0.00202357	0.0164386	-0.00540439	-0.017888	0.00171916	-0.00414172	-0.0316983	-0.00909824	0.00646167	0.00222205	-0.00500816	-0.00841136	0.00107273	0.00769546	-0.00681157
RNF130	0.0095406	0.019886	-0.00935011	-0.00342746	-0.0117132	-0.00722047	0.00441323	0.00836094	0.0129982	-0.00869289	0.00361535	0.0129716	-0.000676044	-0.000491008	0.0060301
MRNIP	-0.00361039	0.0109858	-0.0146359	-0.0152654	0.00471243	-0.00726862	0.010517	-0.00873065	0.00204394	-0.0107499	-0.00141483	-0.0083556	0.026105	-0.00542108	-0.00069202
CLK4	-0.0162352	0.00109187	0.00662884	-0.00611616	0.00532009	0.00608915	0.00728461	0.00591768	-0.00149493	-0.00903368	0.0109136	-0.0123247	0.0124787	-0.00639399	-0.00218873
SAR1B	0.0109927	0.00817794	0.0181763	0.0001868	0.00465425	-0.0117383	0.0142847	-0.00457632	-0.00298671	0.00111204	-0.00581048	0.00310755	-0.0106854	0.00502462	0.00148332
JADE2	0.00455424	-0.0163641	0.00782705	0.00356829	-0.0115717	-0.0212478	0.00229545	-0.0134272	-0.0235106	0.00164069	0.00980567	-0.0130543	-0.00115399	0.0131318	-0.0222365
UBE2B	0.0120961	0.00800518	0.0088928	-0.0110659	0.0118881	-0.00423032	0.0196925	-0.00996555	0.0020857	-0.00665823	0.00104128	-0.0159087	-0.0175581	-0.00817515	0.00329857
CDKN2AIPNL	0.0159722	-0.00854302	0.0022908	-0.0093155	0.00339911	0.000753386	0.00442897	0.00897147	0.00658541	-0.00200865	9.0638e-05	-0.00282136	-0.0111899	-0.00515173	-0.00395357
KREMEN1	0.00325641	0.00370307	-0.00260794	0.0236966	-0.00247405	-0.00308893	-0.00493607	-0.00964446	0.00359378	0.0214589	-0.00888651	0.00724786	-0.0259966	-0.0193421	0.0148425
ITK	0.00363575	-0.0185806	0.0193242	-0.000956909	-0.0130318	-0.00377817	0.00852987	-0.0109958	0.0085226	0.00377241	0.00162203	0.00667419	0.00570502	0.00824422	-0.00325415
NEFH	0.00202788	-0.00590113	-0.00280563	0.0111103	-0.00242039	0.00126659	-0.019367	0.00950872	0.00875541	0.00481906	0.00894274	0.0324049	0.0017009	-0.024105	0.0209707
MED7	0.0114417	-0.00572131	-0.00135389	0.00934585	-0.00130005	0.0157354	0.00657933	0.00928639	0.000573999	-0.0123609	0.00892604	-0.00418661	-0.00508709	-9.67999e-05	-0.00037531
HAVCR2	0.00970424	0.01234	-0.0077128	0.0223869	0.0044732	-0.00144845	0.0087863	-0.003878	-0.000581477	-0.00628499	0.00491289	-0.0021627	0.00351484	0.0130071	-0.00944015
TNIP1	0.00932205	0.00240963	-0.00456484	0.00710754	-0.000155855	-0.0305321	-0.00148997	0.0133633	0.00103317	0.00107359	0.00312346	0.012627	-0.0205455	-0.00943969	-0.00120291
UPP1	-0.000934132	0.00350649	-0.0185015	0.00489125	-0.00474815	-0.0100792	0.0229979	0.00314009	0.0126041	-0.00505308	-0.00721667	0.00765748	-0.00873897	-0.00827609	-0.00275008
SLU7	0.00810259	0.0055028	0.0196804	0.00128691	0.00161944	-0.0176087	0.00525927	0.0232489	0.00159379	-0.00424233	0.00993579	-0.00804943	0.0034645	1.75238e-06	0.00393586
ASCC2	0.00299493	-0.0100513	0.00260586	0.0150676	0.0117616	-0.0175649	-0.00536855	-0.0133066	0.00963874	-1.83463e-05	-0.00927995	-0.0189109	-0.031756	0.0105716	0.028328
PTTG1	0.0128678	-0.0100645	-0.00274936	0.0180453	0.00903749	0.000358373	-0.0023859	0.000811112	0.00125721	0.0012159	-0.0111416	-0.00177212	0.0123937	-0.0132283	0.00819774
TNS3	-0.00305777	0.019108	-0.0109703	0.000700117	-0.00514154	-0.000687278	0.000588107	0.00710604	-0.00148526	0.00698802	-0.00207486	0.0156741	-0.00707996	-0.0053953	0.0105408
BTG2	0.00309537	-0.00207788	0.00595705	-0.0164361	0.00449595	-0.0280126	0.0109143	0.00692852	-0.0128843	0.00722181	-0.0024069	0.02054	-0.0230389	0.0105624	-0.0107739
PES1	0.0142696	-0.0100187	-0.00780613	-0.000402155	-0.0097248	-0.0122427	-0.00623455	0.00296147	0.00503379	0.0104341	-0.00241243	-0.00167734	0.0162019	-0.0122967	0.00350093
TCN2	0.00784756	0.0107188	-0.00966588	0.01643	-0.0130194	-0.00199823	0.0216957	-0.00264701	0.00272731	0.0111559	0.000477453	-0.00996342	-0.000602695	0.00444184	-0.00547288
MYO1G	-0.00311444	0.00413182	-0.0178948	0.0236935	0.0106287	-0.00850882	0.0107695	-0.00096219	-0.000364719	-0.0178939	-0.00653817	-0.00138143	0.00471116	0.00456002	0.00202416
SMTN	-0.00385242	0.0134238	-0.00855566	0.000768856	0.00350255	-0.00815139	-0.0331686	-0.00705211	0.0208649	0.00384383	-0.00508533	-0.0168909	0.009898	-0.00927528	0.00217733
ARF5	0.0160899	-0.00230404	-0.0127861	-0.00445043	0.00550021	-0.00485173	0.00339548	0.00685468	0.00818769	-0.00318007	-0.00210206	0.00589072	0.000705048	-0.00486619	0.004147
GUK1	0.0056259	-0.0171001	-0.0122377	0.00350779	0.0232567	-0.00322736	0.00873342	-0.000893243	0.00934801	0.0040234	0.00284847	-0.00711867	-0.0200181	0.00495136	0.00705435
LIMK2	-0.00945114	-0.0106348	0.0075	0.000210013	-0.0155825	-0.0130654	0.0153126	-0.00671193	-0.000170804	0.0145181	-0.00825704	0.00103528	-0.0105125	-0.0270401	0.00558188
PATZ1	0.00570901	-0.0192816	0.00303728	-0.0142171	-0.00297879	-0.0159635	0.0049482	-0.00654391	-0.0142305	0.00581396	-0.00157862	0.0129157	0.00957447	0.0104123	-0.00188241
EIF4ENIF1	-0.00737009	-0.000142549	0.00993229	0.0155084	-0.000525638	-0.00564373	-0.0224343	0.0164913	-0.00976281	0.00709792	0.000246359	-0.0108319	-0.00272509	0.0147891	0.0184562
TRIM11	-0.00454819	-0.0119314	-0.0109593	0.016845	0.00990187	-0.00286874	0.0142825	-0.00300667	-0.0106991	-0.00598392	0.0314731	0.00913277	0.0162292	0.00896796	-0.0134693
OGDH	0.0128796	0.00489375	-0.00864219	0.0159772	-0.00740686	-0.0176093	0.00157925	-0.00619568	-0.000459734	0.00497949	-0.00605671	-0.0033069	0.00179036	-0.00206089	0.00197744
DRG1	0.0172285	-0.00692467	0.00181706	-0.00126204	0.00350743	-0.00311365	0.00143501	0.00934781	0.00293928	0.0063747	0.00360197	0.00200187	-0.00575328	0.00832302	0.00123029
RTN4	0.0105073	0.0206487	-0.0068608	0.00062831	-0.00575681	-0.00739245	0.00731609	-0.0116164	-0.000624899	-0.00615408	-0.00389043	-0.00561142	0.000445068	-0.0145479	-0.0047764
MTIF2	0.00199091	9.29902e-05	0.019762	0.00553627	-0.0031559	-0.00327732	-0.0136038	0.0280158	0.00384426	-0.00496318	0.00567236	-0.00845239	0.00610103	-0.0151656	0.0119348
CLHC1	-0.00409563	0.00484713	0.00327121	-0.00934473	0.00210307	0.00733443	0.00381525	0.0148725	0.0105874	-0.00610187	-0.0130976	-0.00558687	0.00155136	0.0165181	-0.013113
CFAP36	-0.00114344	-0.0104174	0.0117981	-0.00857785	-0.000360208	0.00642013	0.014556	0.00422777	0.0171595	-0.00542613	0.0161599	-0.00984772	-0.0215572	-0.0108789	5.35615e-05
PPP4R3B	0.0124334	0.00280045	0.0193701	0.00315191	-0.00960862	0.0103512	-0.00298769	-0.00539223	-0.0114934	-0.00461539	0.00212663	-0.00645204	-0.00284892	0.00375493	0.00693684
PNPT1	0.00709772	0.00947753	0.0117551	0.00816703	-0.0116642	-0.0008773	0.01552	0.00441451	-0.0141254	0.0183126	-0.0127026	-0.0297645	0.00488793	0.00985593	-0.021296
POLD2	0.0113467	-0.0166618	-0.00418833	-0.00367377	0.00100642	-0.00846992	-0.0144521	0.010877	-0.0050625	0.012831	-0.00863038	0.00791342	0.0016219	0.00582329	0.022773
ZNF496	-0.0052968	-0.0120953	0.00551672	-0.0112127	-0.014245	-0.00525578	0.00246799	-0.000383512	-0.00113052	-8.02381e-05	-0.00756276	-0.00319973	-0.00560838	0.0120305	-0.00911441
POLM	-0.0128306	-0.00936718	-0.01074	-0.00204523	-0.00793518	0.0130276	0.00190468	-0.000253438	-0.0155491	-0.00545987	0.00215898	-0.00699424	0.00389751	-0.00553999	0.00419338
PGAM2	-0.0159487	-0.00190991	-0.00768039	-0.0111881	-0.0037922	-0.00375643	0.00315934	0.00165962	-0.00266588	-0.00437886	-0.00601224	0.00699671	0.00999701	-0.000715686	0.00948124
DBNL	-0.00577402	-0.00535832	-0.0190757	-0.0180638	0.00308005	-0.00986184	0.0061656	0.0118195	0.00139699	0.000116426	-0.0127922	0.00136876	0.00598076	-0.00448182	0.0203548
CCDC117	0.016379	-0.00413587	0.00754672	0.00641411	8.17189e-05	0.00862207	0.00275937	-0.00590866	-0.0107063	-0.00790603	0.00494502	0.00246069	0.00454973	0.00840119	-0.00628343
DYNLL2	0.0122843	-0.00320209	0.00316139	-0.0062712	0.00934978	-0.0161441	-0.0197187	-0.0193867	0.000437338	-0.00411793	0.0158266	-0.016147	3.47239e-05	-0.00919518	-0.000345169
XBP1	0.0166314	-0.00306863	-0.0052168	0.00194129	0.00222099	0.00429847	-0.00322394	-0.00558162	-0.0107994	-0.00228773	-0.00318317	0.015265	0.000509837	0.000111194	-0.0123036
SUPT4H1	0.00477312	-0.0074343	-0.000972029	-0.0147555	0.00817638	0.00431949	-0.0199439	-0.0235215	0.0106374	5.29181e-05	-0.00253517	-0.0128459	0.017321	0.000234948	-0.0189661
SKA2	0.0160209	-0.004127	0.00494405	0.0128773	0.00783301	-2.16419e-05	-0.00188104	-0.00160429	0.0051964	-0.0054908	-0.00591884	-0.00428646	-0.00402503	-0.00101213	-0.00148884
PRR11	0.00516558	-0.00485245	0.00654975	0.0272464	0.00615058	-0.00317275	-0.0143705	0.0052397	0.0159783	-0.00181702	-0.0175139	0.00755865	0.00080028	-0.0234946	0.00397012
SMG8	0.0150807	-0.000811534	0.00332106	0.00367401	-0.0139111	-0.000472788	0.00818344	0.00403355	-0.000517991	-0.0112993	0.011302	0.00116114	0.0161956	-0.00282078	0.0130552
TUBD1	0.00348347	0.00223184	0.00204328	0.00620487	-0.00933306	0.0232749	-0.000860512	-0.00441792	-0.00792827	0.000703576	-0.000431563	-0.0035619	-0.0297256	-0.0217274	-0.0299385
MRPL22	0.0126135	-0.00148042	-0.000869785	0.00492424	0.0161409	0.00247999	-0.00274351	0.0280258	0.0128906	0.0162581	0.00622676	0.00884411	-0.00516391	-0.00229945	-0.00586528
CNOT8	0.0163914	0.000994384	0.000859923	-0.0137109	0.00289123	0.00331015	0.0143612	0.0016376	0.00282279	-0.00249829	0.00548255	-0.000101806	0.00674805	-0.00108384	-0.00280513
RPS6KB1	-0.00400506	0.00459278	0.0283105	-0.000420496	0.00663155	0.00129961	-0.000819519	-0.00492539	0.00710937	0.0045418	0.00791005	0.00326493	-0.000159763	-0.00223922	0.00261913
SAP30L	0.013714	-0.0104768	0.00750044	0.00434323	-0.000421369	-0.00323102	-0.000557655	-0.00555981	-0.00777703	-0.00309734	0.00556289	0.00309718	-0.0106284	0.0131892	-0.00193347
GALNT10	-0.00242414	0.00152334	0.00212251	0.00616463	0.014839	-0.0196542	-0.0107355	-0.000342776	-0.0279476	-0.00129288	0.00401947	-0.0107379	-0.0131339	0.00998985	0.0237213
RNFT1	-0.00046779	0.0136886	0.00366094	-0.00602091	-0.00389128	-0.00063547	0.00517483	0.0311675	-0.00251692	-0.0150945	-0.0163137	-0.0167224	-0.00268206	0.00851006	0.00743251
MFAP3	0.0103884	0.000695825	0.0126368	0.0131329	-0.0177758	0.00749159	0.00944452	0.00152879	-0.0101457	-0.0128836	0.00681146	-0.0061826	0.019558	0.00985349	0.00914791
FAM114A2	0.0159979	0.00582356	0.0087668	0.00451324	-0.000333626	0.00121151	-0.000572039	0.00355103	0.00218329	0.00356509	0.0098187	-0.00101459	-0.00126172	0.0109352	0.0053557
PPM1D	0.0136805	0.00963161	-0.00118162	0.0060236	0.000110321	0.0045926	0.00436599	0.00955391	-0.0154129	-0.0115889	0.0259712	0.010789	-0.00484915	-0.00797012	0.00474664
ZNHIT3	0.00879334	-0.00816656	-0.00533272	-0.00540181	0.00950599	0.0133823	0.0269733	-0.000369426	-0.00162554	-0.00499641	0.00701914	-0.00860979	0.00630652	-0.00354094	0.000329039
MYO19	-0.0159144	-0.00975131	-0.00523749	0.00817568	0.00526285	0.00117286	0.00380808	-1.5416e-05	0.00839033	-0.00554107	-0.00818553	-0.000360553	0.0044364	0.00138653	0.0122251
PRPSAP2	0.0136312	-0.00684101	0.00971632	-0.0136529	0.00396943	0.00832329	0.00578309	-0.000444905	-0.00130111	-0.0084749	-0.0035246	-0.00483588	-0.0129173	-0.00639115	-0.0052426
GGNBP2	-0.010813	0.0104414	0.0117465	-0.00313232	0.0171055	-0.00276132	-0.001976	0.00864459	-0.00061284	0.000985107	0.020078	-0.0056407	-0.0011354	-0.00661866	-0.0159986
ACACA	-0.00993014	-0.00477392	0.00804968	0.0163004	-0.00370109	0.00851878	-0.0155543	-0.0105408	-0.00308171	0.00757134	-0.000666172	0.015087	-0.0131213	-0.0142969	0.0213729
SHMT1	0.00691552	-0.0142051	0.00320931	0.0136519	0.00147362	-0.00343237	0.00163089	0.0127323	0.00956732	0.0112037	-0.000888008	0.0045094	0.000396138	-0.0121076	-0.0100295
LLGL1	0.00890219	-0.017654	-0.00913578	0.00779479	-2.35491e-05	-0.00316562	0.014403	-0.0107113	0.00169835	-0.0103814	0.00311176	0.00495157	-0.00658309	-0.0159045	-0.0126257
DRG2	-0.00759944	-0.0196136	-0.00913879	0.00203529	0.00559225	0.00379283	0.00756302	0.00910067	0.0134243	-0.00459467	0.00330789	0.00474543	-0.00649207	0.00650545	-0.00333906
SREBF1	-0.00913083	-0.0118764	0.000420765	-0.00206904	-0.00667338	-0.00533781	0.0136001	-0.0238448	0.0151807	0.0177332	0.00492608	0.00884284	-0.0140798	-0.0159112	0.00144623
TOM1L1	0.00075712	0.00809482	0.0181906	-0.00810079	-0.00108892	0.0146241	-0.00278822	0.00707235	0.0130358	-0.0129796	-0.00581097	-0.0162628	0.00942568	-0.00391423	0.00087031
COX11	0.0133931	-0.0132861	0.0121289	-0.00823668	0.000109969	0.000602467	0.00486748	0.00474326	0.00618835	-0.0109456	-0.00371133	-0.0028556	-0.00126318	0.00423326	-0.00852724
STXBP4	-0.0111985	-0.00137679	0.0144336	-0.0011732	-0.0028335	0.00838977	-0.0102209	-0.00685582	-0.00443706	-0.00332249	0.016707	0.00952097	-0.0274671	0.00485406	0.00258478
BZW2	0.0154921	-0.00553821	0.0101097	-0.0114922	-0.000876139	-9.71438e-05	-0.00444491	0.000395264	0.00441512	0.00623596	-0.00693972	0.000665133	0.00119741	-0.0119021	0.010563
ELAC2	0.00272164	-0.0200984	-0.0104601	0.0118978	0.00270146	0.00848257	-0.0022477	-0.0063646	-0.00248864	0.0121047	0.00394086	-5.60168e-05	0.0152961	0.00731759	0.0160576
PCTP	0.0120884	0.0160488	-0.00956221	-0.00355469	0.00174095	0.000674902	-0.0171924	-0.00608247	0.00934301	-0.00223974	-0.00368436	-0.0062184	-0.00440449	0.00631749	0.00886964
POLR1F	0.00668071	-0.00582849	0.0195324	-0.00246149	0.00885143	-0.0154792	0.00989216	0.00377326	-0.00412729	0.00771365	0.0100298	-0.000751202	0.0113177	-0.0118858	-0.00790137
ATXN7L1	-0.0109653	0.00532197	0.0139843	0.00960313	-0.00332008	-0.0186138	0.00270781	0.00768863	-0.00369918	0.00379433	0.0126587	-0.00864133	-0.0161116	0.0112525	-0.00547047
ATP6V1C2	0.0172177	0.00208554	-1.7236e-05	0.00878654	0.00242056	-0.000188232	0.00191589	0.00160387	-0.00242551	0.00160669	-0.00326235	0.0128508	-0.000916363	-0.00193965	-0.00148621
SYPL1	0.0143143	0.00509567	-0.000740582	-0.0164572	-0.00660692	0.00165166	0.00819353	0.00428716	-0.0100112	0.00620734	-0.0068422	0.00983074	0.0109679	0.00647356	-0.00945786
PDIA6	0.0174154	0.00173544	-0.00252727	0.00809192	0.0022183	-0.00108835	-0.000578502	0.000781134	-0.00336727	0.00131053	-0.00570513	0.00744326	0.00273076	-0.000934584	0.0072621
NAMPT	-0.00880256	0.0153086	0.000855895	0.00516377	0.0151005	-0.00997787	0.0132078	-0.000110385	-0.0130567	0.0083468	-0.0104974	0.0152604	-0.0205099	-0.0159184	-0.00295875
PIK3CG	0.0132727	0.0110174	0.00317039	0.00791229	0.0100335	0.00473844	-0.000359627	-0.00551351	-0.0159855	0.00101371	0.00706659	0.00111743	0.00822702	-0.0019413	0.0127373
NBAS	0.00316029	0.0140518	0.00201767	-0.0103184	0.0099335	0.016226	-0.0136111	-0.0202052	-0.00814967	0.00687752	0.00631522	0.000874252	0.00322246	-0.0126279	-0.00546088
TSPAN13	0.0111613	-0.00173713	-0.00541355	-0.0188087	0.0089305	0.00372566	0.0077965	0.0118063	-0.0276921	0.0048361	-0.00480704	-0.00154712	0.00307477	0.00706443	0.00399298
ROCK2	-0.00780026	0.0182062	0.0163243	0.00804558	-0.00575789	-0.0020342	-0.0176744	-0.0033728	0.000326631	-0.00416866	-0.000411913	0.00408032	-0.00303006	-0.00668692	-0.00782816
LAPTM4A	0.0150641	0.0125534	-0.00541634	-0.00429846	0.00121517	-0.00875231	0.014135	-0.000814416	0.00207063	0.00274852	0.000679196	0.00963604	0.00442075	0.0114941	0.00234921
CYRIA	0.00586647	0.019562	-0.00104839	0.0201899	0.0100538	-0.00109296	0.0127045	0.00337933	-0.00266666	-0.000189195	0.00332794	0.00162198	0.00522977	-2.38956e-05	0.00546371
SNX13	-0.00345846	0.0214271	0.00621866	0.00794019	0.00849088	0.0190375	0.0105374	-0.00419783	-0.00680509	-0.00631999	0.00526744	-0.00193255	0.00338827	-0.0149386	0.0113314
SDC1	0.00133012	-0.00648791	-0.008695	0.00559214	-0.000161014	-0.00727072	-0.0116015	0.00440245	-0.0246527	-0.00510691	-0.0117799	0.0133495	-0.00903973	-0.00913039	-0.0139117
LPIN1	-0.0106677	-0.00723007	0.0153573	0.0101508	0.00488868	-0.000889764	0.00259955	-0.00189594	0.00694654	-0.00274653	0.0136282	0.0107375	0.000745491	0.00416343	0.00838771
PUM2	0.0123907	0.00818115	0.0167216	-0.00336338	-0.00278068	-0.00121032	-0.00148553	-0.0146587	-0.00878751	0.00785269	-0.00507665	0.0167667	0.0123979	0.00931352	-0.00998925
TRIB2	0.00109264	-0.0249326	0.00916587	-0.00210973	-0.00681741	-0.00716904	0.00675168	0.00562716	-0.00459412	-0.00859252	-0.0156603	0.000363341	0.00558457	-0.00194042	0.00218505
ARSG	-0.00428242	0.0112571	-0.00846717	0.0103079	0.0128303	0.00984953	-0.0037551	-0.01036	0.00589695	-0.01009	0.00633009	0.0248992	-0.00167674	0.0169918	-0.00288987
HS1BP3	0.00536153	0.00983727	-0.0195236	0.0136435	-0.0108366	-0.00248331	0.00618928	0.00957094	-0.014078	-0.0199109	0.00146248	-0.000712465	-0.0080198	0.00720182	-0.00997946
SMC6	-0.00996259	0.00230177	0.0142183	0.00491985	0.013518	-0.000459731	-0.00942983	0.0160973	-0.0254334	0.00382983	-0.0128707	-0.0126843	0.00400557	-0.0152713	0.00742106
AMZ2	0.00745515	-0.0106877	0.00208736	0.0112779	0.0278672	-0.00291155	0.000399079	0.00839637	0.00874496	-0.0139676	-0.00416458	0.00324325	-0.00961915	0.00257738	-0.00791249
GNA13	0.0129184	0.00922611	0.00610822	-0.0039776	0.0172492	-0.0121664	0.0119137	-0.0184719	-0.00611957	-0.00258644	-0.00392253	7.60364e-05	0.0160258	0.0049295	-0.00396526
PRKAR1A	0.0141445	0.016976	-0.00131355	0.00268869	-0.00486341	0.00144317	4.92846e-05	-0.0151125	0.00210328	-0.00051767	-0.00300434	0.00351837	0.00266758	0.00666178	0.00626337
FAM20A	-0.00290012	0.0113304	-0.00901288	0.0224392	-0.00475763	-0.00278805	0.0068336	-0.00791698	-0.00277449	-0.00678048	-0.0133459	0.00813413	-0.015525	-0.0155551	0.00760129
MAP2K6	0.000516327	-0.00148467	0.0225138	-0.0114515	-0.00995302	0.000250029	0.0127999	-0.0181712	0.00669422	-0.0126552	0.00150556	0.0154779	-0.012546	-0.0149277	-0.00388476
KLHL29	-0.0142903	0.00564026	-0.00688014	-0.00199906	0.00229972	0.00497484	0.00505416	-0.015389	0.0121675	0.0217197	0.0102323	0.00092384	-0.00564679	-0.00146671	0.00830058
TRAPPC12	-0.00782459	0.00112698	-0.0233943	0.00150618	-0.00778012	0.00549476	-0.00466732	0.00543902	0.00140267	0.00315356	0.00239291	0.00733003	-0.00850707	-0.00965426	-0.00699839
ADI1	0.0101515	0.00711419	0.00453092	-0.0165841	0.00184351	-0.00871605	-0.00350303	0.00116018	-0.00390558	0.00637423	-0.00227762	0.00270455	0.0018445	-0.0172509	0.00708415
RNASEH1	0.00402645	-0.00902119	0.0220235	-0.00398068	-0.00468798	-0.0119498	0.0134568	-0.00718357	0.0024966	2.02188e-05	-0.00259618	0.0223846	0.0119647	0.00267246	-0.00632187
UBXN2A	0.00469849	0.0134212	0.0102379	-0.0141975	0.00881248	0.00521105	-0.0178849	-0.00525297	-0.00391931	-0.0030312	0.00878427	-0.0188087	-0.0144513	-0.0148152	-0.0143563
CMPK2	0.00409069	0.010957	-0.00402277	0.0199985	-0.00612372	-0.00394788	0.0216353	-0.00527123	-0.0147254	0.0211578	-0.0078932	-0.0216239	0.00719823	0.0067334	-0.0273918
ITSN2	-0.0137868	0.0103249	0.0117514	0.00445063	-0.00284384	-0.00807478	0.00275143	0.00519199	-0.0114853	-0.0101041	-0.00227818	-0.0015018	0.0115909	-0.0115656	0.0145097
RSAD2	0.00516057	0.00932915	-0.000997159	0.0205823	-0.0097824	-0.00138556	0.0212393	-0.00254244	-0.0176803	0.0218027	-0.00271057	-0.0234893	0.00283209	0.00806575	-0.0259546
RNF144A	0.00483753	-0.0121669	0.0117699	-0.0168468	-0.0205956	0.00270958	0.00481327	-0.0210849	0.00481027	0.0167019	-0.000151408	0.00951954	-0.00508999	0.00141495	0.00125801
ID2	0.00859954	0.00367329	0.00783649	0.0101284	0.0194746	-0.0186239	0.0113407	-0.00601033	0.00894324	-0.0106078	0.00267183	-0.00859413	-0.00375927	-0.0145666	0.000365295
MBOAT2	0.00659009	0.0123125	-0.00028672	-0.0161661	0.00897917	0.00942058	-0.012461	-0.0126773	0.00429027	-0.0104425	-0.00987767	-0.015494	-0.0162793	-0.00891013	0.00880305
NCOA1	-0.0061565	0.00676029	0.0146222	0.0159188	0.0136382	-0.0224702	-0.0114722	0.0024291	0.00712328	-0.00352347	0.0161259	0.010886	-0.00329226	0.00363679	0.00927832
RRM2	0.00968408	-0.0104809	-0.0015271	0.0249471	0.0065934	0.000933842	-0.00729811	0.00122636	0.00625367	0.00575998	-0.0150651	0.0125058	0.00267567	-0.0148967	-0.0019668
CENPO	0.0122126	-0.0122266	-0.00628439	0.0109982	0.00877132	-0.00117813	-0.0142411	0.00268238	0.00204197	-0.0112616	-0.0106747	0.00565533	0.00552588	-0.020261	0.00933358
KLF11	-0.00194605	0.014516	-0.00608692	-0.0080548	0.0123272	-0.0292626	0.0115578	-0.000613647	-0.00174057	0.00216179	-0.000969118	0.00386314	-0.000219683	0.010965	-0.00193329
ADCY3	0.00130341	-0.00708977	-0.00988632	0.0170949	-0.00594563	-0.00364671	-0.0120058	-0.0112669	0.00527021	-0.00772112	-0.0283815	0.00993961	0.0040209	-0.0421086	-0.0029231
GRHL1	0.00116826	0.0127443	0.00375175	-0.0110102	0.00276905	-0.00139967	-0.0248337	-0.0113816	0.00533659	0.00137973	-0.00315873	-0.0124874	0.0281373	0.00241778	-0.00984144
DNAJC27	-0.00935334	0.0010614	0.0144355	0.00151135	0.00727209	-0.00393639	0.000814155	-1.91731e-05	-0.0154575	-0.00893721	0.00244815	-0.00922219	0.0133389	-0.00889115	0.00961604
EFR3B	-0.00931711	-0.00340716	-0.00518479	0.00377699	-0.0047565	0.00346266	0.000255791	-0.00130932	0.011028	0.0039712	0.00851045	-0.0061904	0.0029808	0.0085326	-0.0104484
CBLL1	0.0105845	-0.00421985	0.0187125	0.00703523	-0.0071407	-0.00932763	0.00302975	0.00152161	-0.000194396	-0.000738451	0.0214791	-0.00594622	0.00654109	0.0114565	0.00495518
DNMT3A	-0.0085495	-0.013613	0.0145006	-0.0132323	-0.0139452	-0.0125711	0.0015008	-0.0124381	0.00954399	0.00574917	-0.00544729	-0.00402627	-0.00563873	-0.00662893	0.00862964
DLD	0.0148852	0.00679753	0.00848563	0.00406555	0.00621836	0.00516808	0.0154553	-0.00575926	0.0111313	-0.00479065	0.00782162	-0.00396994	0.00413377	-0.00721102	0.0170208
KIF3C	0.00195086	0.0142159	-0.00355746	-0.0162256	0.00467022	-0.0054965	-0.0347787	-0.0176039	0.00291673	0.00361435	0.00293531	-0.0104059	0.0131023	-0.00490872	-0.0127137
SH3YL1	-0.00374997	-0.00967013	0.0126535	-0.015917	-0.00164676	0.0109209	-0.000460178	-0.00352883	0.00921095	-0.0121961	-0.00185143	-0.0182673	0.00296703	0.00517778	-0.00526404
RAB10	0.0152408	0.0120371	-0.00686949	0.00527417	-0.00900821	0.00819924	0.00138807	-0.00808016	0.00130125	0.00300334	-1.66616e-05	-0.00909523	-0.000955804	0.000833748	-0.00365549
DDX52	-0.00815044	0.0019427	0.0190984	0.0111218	0.00077244	0.00276951	-0.000212425	0.00972831	0.00528144	-0.0178325	0.00623218	-0.00944259	0.00038057	-0.00694378	-0.00203694
TAF15	0.00461518	-0.00302502	0.0177895	0.00625082	0.0121515	-0.0202387	-0.0181271	0.0129357	0.00721955	0.0194964	0.0201533	7.88258e-05	-0.00536354	0.000330308	0.010747
ACE	-0.00582803	-0.00569542	-0.0065635	0.0113656	-0.0102701	-0.00557711	0.0119512	-0.00556673	0.00949899	0.0116095	-0.00495678	-0.011227	0.0031976	0.00308063	-0.0134938
CDC27	0.0110641	0.00652447	0.0160474	0.0135516	0.0112797	0.00350159	-0.00805084	-0.0046138	-0.00290135	0.00172839	-0.00840576	-0.0171837	0.00199385	0.000244928	0.0176272
NLE1	0.00475156	-0.0223408	0.00221168	-0.00378565	-0.0181022	0.00671667	-0.000794771	-0.000422778	0.000212698	0.0103099	0.000429229	-0.00147944	0.00736313	-0.00172031	-0.00976868
TLK2	-0.0130198	0.00704842	0.00544172	-0.00413335	0.0159166	0.00725667	0.00199446	-0.00332074	-0.00659996	0.0104608	0.00620864	0.000458957	-0.00131465	-0.00684311	-0.0104297
MRC2	-0.00356527	-0.0183159	0.00520073	-0.00552461	-0.00500296	-0.00042869	0.0128809	-0.017505	0.00775654	0.00578668	-0.00903044	-0.0189961	-0.0226171	-0.00593276	0.0171434
RFFL	0.00831417	-0.00585509	0.0186466	-0.00406697	-0.00128339	-0.0057595	0.000583559	-0.0244217	0.0125316	-0.00669747	0.00795299	0.00424662	-0.0147681	-0.00650918	-0.00302521
LIG3	-0.0124774	-0.00430645	0.0143745	0.00200352	0.00384691	-0.000998679	-0.00900586	-0.0107658	0.0125705	0.0154311	0.0152523	0.0135833	-0.00772335	-0.00576311	-0.000629055
CCT6B	-0.00175108	-0.000535152	-0.00892189	-0.0122993	0.0209667	0.0112474	0.00747881	-0.00123086	-0.00115182	0.00391058	0.00123925	0.00936379	-0.00855954	-0.0179354	-0.00227526
MAP3K3	-0.00737922	0.0107141	-0.00858611	0.00305179	-0.0109053	-0.0273518	0.0098175	0.00388492	0.0115842	-0.00856904	0.0118455	0.0104046	0.00854967	0.00281249	0.0125488
DDX42	-0.00513123	-0.00673456	0.0219903	0.00124351	-0.00854205	-0.0110412	-0.0169564	0.0161033	0.00343593	0.000267199	0.0202312	-0.00717195	0.00674428	0.00522189	0.0215275
FTSJ3	0.0103368	-0.0106727	0.00185657	0.01294	-0.00264263	-0.0106716	-0.0226452	0.00553518	0.000651671	0.0193501	0.00383947	-0.0084005	0.0074482	-0.00263395	-0.00439174
PSMC5	0.0106631	-0.0173224	0.00153759	0.00784493	0.0038445	-0.0122065	-0.0133464	0.0123778	0.00848659	0.0023553	0.0118966	-0.00907686	0.00364161	-0.00377841	-0.006467
ADAP2	0.000165715	0.0225645	-0.0104747	0.0115371	-0.00443314	-0.00811037	0.0112837	0.00814205	0.00685136	0.0048476	0.000768526	-0.00199631	-0.000379134	-0.00473561	0.00137457
ERN1	-0.00973066	0.00383991	-0.000606431	0.00445091	0.0109269	-0.00459468	-0.00750456	-0.0083276	0.00818059	-0.0158232	0.0155912	0.0200673	0.00554013	0.00671502	-0.00606627
NF1	0.00104803	0.0113748	0.0175617	0.0185833	0.00865905	-9.60014e-05	0.00122359	-0.000274136	0.00227247	0.0058065	0.0141843	0.0135476	-0.0122761	0.00806912	0.00109198
PECAM1	0.00533975	0.0229124	-0.00421489	-0.00156508	-0.0110991	-0.0130266	0.00591898	0.00227265	0.00423217	-0.00835136	0.000194696	-0.00949715	-0.00229471	-0.00886951	0.00904152
POLG2	-0.017196	0.00152607	-0.000331767	-0.00381637	0.00073676	0.0077999	0.000126727	-0.00519477	0.00702815	0.00206377	0.00378511	-0.0138881	0.011198	-0.00714568	0.00839541
DDX5	-0.00780948	-0.00542333	0.011977	-0.00668105	-0.0103872	-0.0151079	0.0163142	0.0132755	-0.00454613	-0.0125995	-0.0169583	-0.0081391	0.00594068	0.0084887	-0.0131885
PSMD12	0.00417788	0.0100969	0.00678107	0.0180032	-0.00445566	0.0209642	-0.00439792	-0.00673627	-0.00053588	-0.00603978	0.00877893	-0.00323274	-0.0094299	-0.0369032	-0.00438124
HELZ	-0.00617671	0.00896404	0.0225544	0.0138299	0.00451343	-0.00434368	-0.00724872	-0.00909506	-0.00375548	-0.00538374	0.00755828	0.0123887	-0.0104637	0.00247256	-0.00767531
CEP112	-0.00584696	-0.000774067	-0.000410046	-0.000783504	-0.000876251	0.00665977	0.00927959	0.023529	-0.00687387	-0.00835433	0.00476577	-0.00242601	-0.0287971	-0.0223496	-0.0140375
RAB37	0.00520348	0.00519059	-0.00526541	-0.00849791	0.0271065	-0.000350676	-0.0252581	-0.00844039	0.00265769	-0.0224719	-0.00424653	-0.0247716	0.00905188	0.0122884	-0.00433618
SLC9A3R1	0.0119513	-0.0130271	-0.000341662	0.0142789	0.0146387	-0.00434153	-0.0121389	-0.00135119	0.00970851	-0.00908361	0.013082	-0.00289067	0.0005086	0.00243844	-0.0121153
NT5C	-0.00380576	-0.014873	-0.0166001	-0.00636291	0.0103728	0.00404389	0.00188047	0.0269771	-0.000115464	-0.0138208	0.00498994	-0.00838762	-0.00401918	-0.00451822	0.00619783
NUP85	-0.0136575	-0.00961016	-0.0104609	0.00392246	-0.00206509	0.00614741	0.00952759	0.00901662	0.000390281	-0.0132538	-0.00373775	-0.00307788	0.0105259	-0.00374241	0.013353
GGA3	-0.014701	-0.00110996	-0.000667596	0.0103785	-0.0165892	-0.0111462	-0.000723481	-0.000937292	-0.0021423	0.00389249	-0.00286847	0.00235345	0.0183142	0.0105581	0.015286
CLUH	-0.0123192	-0.0149025	-0.009688	0.00528896	-0.00440858	-0.0041175	-0.010005	-0.00139352	-0.00249144	0.00806283	0.0129228	0.00401948	0.0184139	-0.00981469	0.00776551
SLC25A19	0.00674893	-0.00060368	-0.0152638	1.58971e-07	-0.00700372	0.00403407	-0.0157462	0.0139465	-0.0269308	0.000783802	-0.0011071	-0.00390051	-0.00704369	-0.0221904	-0.00709645
PAFAH1B1	0.00699904	0.00540173	0.0118503	-0.00227917	-0.00654972	0.0206714	0.0186577	-0.0280351	-0.0110571	-0.0100433	-0.00545494	0.0106991	-0.00652504	-0.00890792	-0.00675166
TMEM94	-0.0151269	-0.00912885	-0.00758764	0.0071587	-0.00376827	-0.0113051	0.00024689	-0.0115881	0.00152995	-0.00875518	-0.0105658	0.00227359	0.00711999	-0.000420036	0.00626757
RECQL5	-0.0149799	-0.00373571	-0.0101092	-0.00185446	-0.015274	0.0081122	-0.0076692	-0.00196731	-0.0064957	-0.0011178	-0.00257172	-0.00685563	0.005498	-0.000461482	0.00856413
SAP30BP	-0.0145539	-0.00659743	-0.00775088	0.00135597	0.0058242	-0.00867681	0.0051402	0.0149782	0.00438528	-0.00135992	0.0160495	-0.003951	0.00921904	-0.00425013	-0.0182332
GALK1	0.0138105	0.00480947	-0.0182019	0.0031324	-0.00405888	-0.00275708	0.00602308	0.00573116	0.00525115	-0.00131819	0.00388293	0.00396641	8.48388e-05	-0.0143317	0.00255299
UNK	-0.0151289	-0.00511172	-0.00487184	0.00797167	-0.00636166	-0.00598442	0.00486553	0.00850797	-0.00889319	0.0160379	0.00338698	-0.00467893	-0.00617209	0.00909027	-0.00701331
TRIM47	0.00428403	-0.00879889	0.00623101	0.0010012	-0.0148156	0.0030838	-0.0109191	-0.008763	-0.00514266	-0.0100201	-0.00541627	0.00163667	0.0141434	-0.011253	0.0025118
MRPL38	-0.0159654	-0.00856761	-0.00427578	-0.00208599	0.00254126	0.002176	0.00855914	-0.00722637	0.0134717	-0.00383109	-0.000805746	0.000657416	0.00914381	0.00557307	-0.000780249
FBF1	-0.014562	-0.0124589	-9.09554e-05	0.00120529	-0.00323899	-0.00531626	0.00340788	-0.00906928	0.009518	-0.000510354	-0.00416462	0.00543403	-0.00434593	0.000782921	-0.00876179
ACOX1	0.0149986	0.00725171	-0.000464802	-0.000817615	-0.00790333	0.00553498	-0.00624895	-0.00958726	-0.000689221	-0.0136148	-0.00541721	0.0181203	-0.00374641	-0.0134596	0.00449722
SRP68	0.0121788	-0.00430392	0.00834442	0.016766	-0.00858166	-0.00439343	-0.0123565	0.00847499	-0.00409721	0.00489346	0.00210271	0.0135016	0.0128624	0.0061525	-0.0013562
TSEN54	0.00181274	-0.0194957	-0.00313925	0.00927541	0.0206657	0.000971046	0.00100493	-0.0147759	0.00173782	-0.0198506	0.019986	0.00337373	0.00138466	0.0125269	-0.00780265
LLGL2	-0.0092076	-0.010156	-0.0065411	0.015896	0.0180669	-0.000253569	-0.00101289	-0.0113741	0.00227564	-0.0243621	0.0197433	0.00292999	0.00377802	0.0122613	-0.00783934
CAMKK1	-0.00670152	0.00287593	-0.00968595	-0.0125565	-0.0132593	-0.0139015	-0.0027107	-0.00197301	0.00244364	-0.00334329	0.0254948	-0.0037785	-0.000634556	-0.0168556	0.0172733
P2RX1	-0.00979837	0.0146695	-0.012908	-0.00888545	-0.000317435	-0.00910559	-0.00203747	0.00613158	-0.00666941	-0.0103558	-0.00639511	-0.0150044	0.00489984	-0.00506299	0.00381752
ATP2A3	-0.00427194	-0.0103273	-0.0164041	-0.0123586	0.010001	-0.00278237	-0.0162311	-0.0112082	-0.0275444	0.00106671	-0.0169031	-0.0119498	0.0101809	-0.00535818	0.00320293
ANKFY1	-0.00694595	0.0111717	-0.00252721	0.0233796	-0.0138117	0.00119258	0.0144113	-0.0118478	-0.00530554	0.0203243	0.00233739	-0.00808619	0.0137312	0.00674704	-0.00472012
EXOC7	-0.0118367	-0.00932066	-0.0071482	0.00715382	-0.00609403	-0.014507	0.0120529	0.00297046	0.00732253	-0.000238867	-0.0150535	-0.0107428	-0.00928517	0.00559321	-0.00346127
UBE2G1	0.015307	-0.00183877	0.00415941	-0.0025319	0.013608	-0.00213733	-0.00585521	-0.00275337	-0.00953961	0.00259859	-0.0102775	0.0115787	0.00581275	-0.0172818	-0.0114214
SPNS3	0.00734002	0.00243763	-0.00223749	-0.0233989	-0.00244617	-0.00398139	-0.0209039	0.00703642	-0.000711812	-0.0198909	0.00774875	0.00577334	0.00853032	-0.0016894	0.00716902
MED31	0.0109522	-0.00649232	0.00325412	-0.00466562	-0.00290639	0.0159103	0.0103	0.0148866	0.00480483	-0.00567808	-0.00325533	-0.0211467	-0.00413189	0.000255601	-0.0169398
UBE2O	-0.0012731	-0.00795792	1.68074e-05	-0.000293457	0.0150051	-0.011497	-0.0174959	-0.0289226	-0.0114944	0.00186337	-0.00192472	-0.0153718	-0.0315776	0.00627741	0.0307828
TXNDC17	0.0165562	-0.000437005	0.000773756	0.00204462	0.00603034	0.0011736	0.00244073	0.0139841	0.00581304	0.00184163	0.00759749	-0.0108126	0.000996418	0.00123443	0.0107949
RHBDF2	-0.0115186	0.00492304	-0.0174414	0.0149369	0.00522827	0.00247651	0.00207948	0.00245544	-0.014355	0.000419131	-0.0116606	0.0029337	-0.00249227	0.00182749	0.0054561
RABEP1	-0.00637066	-0.00213392	0.0200618	0.00699574	0.0031026	-0.00426437	-0.00757077	0.0150242	-0.023958	0.00195403	0.0118571	-0.0200076	-0.00551598	-0.00331553	0.0219409
MFSD11	-0.000736095	-0.0148018	-0.0188398	-0.00499391	0.0154579	0.0024031	0.00390951	0.012351	0.00478995	-9.69657e-05	0.00482385	0.000821971	0.0170922	-0.020443	0.00201711
KIF1C	-0.00235301	-0.00252536	-0.00623561	0.0154725	-0.00535041	-0.0251039	-0.0118512	0.00825554	0.00484002	-0.00418913	0.0172024	0.00116778	-0.0161092	-0.00495897	-0.00599754
SEC14L1	0.00152398	0.0209322	-0.00768735	0.0107643	-0.00306292	-0.00829304	-0.0144968	-0.0150885	-0.0122615	-0.00105755	0.000597455	-0.00721611	-0.00403999	-0.00217974	0.0238058
MINK1	-0.0147732	-0.00067204	-0.00680064	0.000630358	-0.00124389	-0.0129354	-0.0182567	-0.0111946	0.0124711	-0.000435775	0.0101655	-0.0114379	0.00548787	0.0026331	0.00749527
PLD2	-0.012609	0.00407902	-0.0108901	0.00419369	-0.00255658	-0.00581686	-0.00279689	0.00306052	0.00538547	-0.0270333	0.000589147	0.00883136	0.00403269	0.00284784	0.0184605
SLC46A1	-0.0109596	-0.0103075	-0.0072484	0.0125337	-0.00319325	-0.00497945	-0.00980687	-0.00104286	0.000296293	-0.013809	0.00347671	0.0102106	-0.0176304	-0.00240752	-8.99852e-05
C17orf49	-0.0156046	-0.00473102	0.00346369	-0.00224823	0.00351111	-0.00196429	0.0067506	0.000234207	0.02158	-0.00888161	-0.00110327	0.00187568	0.0128499	0.00484015	-0.00080343
ERAL1	0.0141269	-0.0149424	-0.0032264	0.00196508	-0.00960899	-0.0039556	-0.00443866	0.000543703	-0.00150183	0.000182725	-0.00829763	0.0079554	0.0112092	0.00256075	0.00231401
DHRS13	0.0112163	-0.0147374	-0.00331548	-0.00358464	-0.0082634	0.000284312	0.00662505	-0.00272158	-0.00865821	-0.00673967	0.00706081	0.00714904	-0.0181585	-0.00958513	-0.00977177
SLC6A4	-0.00027247	0.0162763	-0.00391184	-0.0147421	0.00330336	0.00120601	-0.0295083	-0.00934723	0.0140159	0.00446763	-0.0117422	-0.0101666	0.00847295	0.013711	-0.0126759
BLMH	0.0138888	-0.0131013	0.00985376	0.00792637	-0.000218032	-0.000191647	-0.00593989	3.28647e-05	0.0100364	0.00110477	-0.000914803	0.00620574	0.00609366	6.49447e-05	-0.000964144
CPD	0.00925827	0.0138055	0.00447922	0.00883009	0.00606727	-0.00625307	0.00515643	-0.00471646	0.00809258	-0.0173854	0.00276931	0.0370453	-0.00278005	-0.00748677	0.0102326
TIMM22	0.0148313	-0.00408758	-0.00904338	-0.00469041	0.00655604	-0.00229272	0.0111513	0.00496671	0.000184809	0.00463881	0.00928641	0.00485827	0.0117975	0.00310076	0.00059577
NXN	-0.00884101	-0.0018664	0.00203394	-0.0164029	-0.000718721	0.00356714	0.00159936	-0.0118013	-0.00335508	0.00214631	0.00759179	0.0032235	0.00673397	-0.00169579	-0.0176118
RFLNB	0.0101655	-0.00699795	0.00922568	-0.0189302	-0.0128831	-0.00461318	-0.00025757	-0.009498	0.0107356	0.00158311	-0.00318067	0.00685718	-0.000263543	-0.0114529	0.0019224
RPH3AL	0.00437378	0.00252792	-0.00308576	-0.00229603	-0.00738777	0.0195271	-0.00468281	-0.0115525	-0.00372698	0.00308155	0.0117359	0.0227126	-0.00361243	0.0192428	0.00966993
YWHAE	0.0156643	0.0106701	-0.00645379	0.00268269	0.00551446	0.00205123	-0.0094601	0.000421561	0.00943056	0.00734792	-0.0104762	-0.00201464	0.0121713	-0.00893419	0.00713133
PRPF8	-0.00391144	-0.0117352	0.0142208	-0.00357683	-0.00392426	-0.0197905	-0.0185077	-0.00607904	-0.00329354	0.0133557	-0.00726414	0.024444	0.0123274	-0.00753302	0.010263
SPAG9	-0.0101768	0.0144655	0.010509	0.0140166	0.00798501	0.00883268	-0.00773547	0.000972736	-0.00400883	-0.00276234	0.00464602	0.0158646	-0.00237434	-0.0108646	0.0162772
LUC7L3	-0.0157147	-0.00263614	0.00700681	0.00150295	-0.00830429	0.0112117	0.00625488	0.00624443	0.0127833	-0.0047502	0.000298987	-0.00176461	0.014665	0.0087688	-0.000444866
ANKRD40	0.0110827	0.0032312	0.0168772	0.00982873	-0.00314394	-0.0139492	-0.00484824	-0.00585151	-0.0123417	-0.00305585	0.00720278	-0.00140806	0.00976411	0.0087899	0.0113383
ABCC3	0.00224671	0.0190319	-0.00987177	-0.0171118	0.00240506	-0.000826731	-0.0236129	-0.0120105	0.00683678	-0.000837935	-0.00735249	-0.00164097	-0.0012765	0.00965412	-0.00654594
LRRC59	0.0138167	-0.0025032	-0.00316571	0.0101957	0.00653375	-0.0151031	-0.00671203	0.0101634	-0.00485753	0.0141938	-0.0126984	0.0230994	0.014909	-0.00448156	-0.00194408
SNX11	0.0143041	0.00518042	-0.011833	-2.70813e-05	-0.00476628	0.00901713	0.0148493	-6.14659e-05	0.00123537	0.00342873	0.0101409	-0.00598513	0.00966087	-0.0116298	-0.00286286
SCRN2	-0.0031066	-0.0229537	-0.00555475	-0.00293449	0.00133361	-0.00218812	0.0031671	-0.000666408	0.00878824	-0.0186867	-0.016432	-0.0167723	-0.00686346	0.00314289	-0.00666831
CACNB1	-0.0149399	-0.0010163	-0.00508881	0.0136574	0.0034407	0.00424809	-0.00467421	-0.00736392	0.0143509	-0.0111105	0.0031648	0.000880877	0.00163576	-0.00224451	0.000372168
FBXL20	-0.0152964	0.00541142	0.00995529	-0.000980084	0.00822747	-0.00562756	0.00248723	-0.0138522	-0.0106225	-0.00899323	-0.00100436	0.00568934	-0.00453275	-0.00934728	0.00188622
DLG4	-0.00585774	0.0151792	-0.00563224	-0.00502042	-0.0173109	-0.0177933	-0.00401064	-0.0064178	0.0166581	-0.00709396	0.00148114	0.0103075	0.00804624	-0.0106451	-0.0110803
DVL2	0.00165954	-0.0233311	-0.00240513	-0.00472967	-0.00922948	-0.0177174	-0.00275751	0.00488726	-0.0105409	-0.00685811	-0.00913589	-0.0140698	0.0025359	0.00546598	0.00185607
NR1D1	-0.000511281	-0.0146859	0.00499768	-0.016084	-0.00675539	-0.0166346	-0.00416662	-0.00687187	-0.00126831	-0.00550558	0.0297296	-0.0257262	0.00913917	-0.00845996	0.00676804
PER1	-0.015435	0.00128742	0.000950476	-0.00497519	0.011476	-0.0149549	0.0139604	-0.00515113	0.00409848	-0.000588789	-0.00681786	0.0043733	0.0065863	0.00919093	-0.000820676
TMEM107	9.51553e-05	0.00414803	-0.00516469	-0.00852143	0.00880421	0.000880763	-0.00440076	0.00649588	-0.00381998	-0.01153	-0.0167235	-0.0185655	0.0216286	-0.0295822	-4.86574e-05
AURKB	0.00738917	-0.013538	-0.00434118	0.0238677	0.0047048	-0.000509733	-0.00896304	0.001401	0.000330475	0.000206272	-0.0144199	0.0122519	0.00509054	-0.0146595	-0.00581987
CTC1	-0.0160911	-0.00699422	0.000849382	-0.00431838	-0.0045296	0.000537442	0.0104287	-0.0146804	-0.00160949	0.00203391	-0.00475754	3.3776e-05	0.0104785	0.00135685	0.00804729
PFAS	-0.00271612	-0.020676	-0.00718606	-0.00787126	-0.00756619	0.0100819	-0.0150107	-0.00366188	-0.0117658	0.0155315	0.00241146	0.0144906	0.013963	-0.012768	0.0156116
MYH10	-0.0165328	0.000497696	0.00305746	-0.00444386	0.00916642	-0.00356195	-0.000485681	-0.00692567	0.00458534	0.00982524	-0.00465823	0.00821779	-0.0188342	-0.0075616	-0.00713232
PIK3R5	-0.00923119	-0.00245231	-0.00552209	0.0149996	0.00800667	-0.0143146	0.00981776	-0.0242753	0.00735428	-0.0259201	0.00423033	0.000866235	6.95228e-05	-0.00506424	-0.00907082
NTN1	-0.0156176	0.000241789	-0.00548551	0.000328592	0.00794716	0.00266936	0.00320419	-0.00561972	0.00742093	0.00593494	-0.0012096	0.00876893	-0.0100821	0.000733572	0.00394634
STX8	0.0130638	0.00127165	8.45338e-05	0.00109137	0.0203504	0.00759699	0.00667271	0.0116365	0.00500528	4.88758e-05	0.0167527	-0.00488898	-0.0217779	-0.00237958	-0.00838852
ADPRM	0.0090516	-0.00992135	0.0101381	-0.00986157	-0.00613991	-0.00225692	0.0160472	0.0148652	0.0041331	0.00258452	-0.00784628	-0.001607	-0.00214834	0.0144662	0.015858
TOP2A	0.00539056	-0.0126532	0.00693891	0.0261982	0.00363878	-0.00342457	-0.00693761	0.00446534	0.00907973	-0.00307282	-0.0222755	0.00371669	0.00515825	-0.017478	0.000856858
ACLY	0.0129296	-0.00383309	0.00586387	0.016538	-0.00226777	-0.0169376	-0.00606261	-0.00435286	-0.0122576	0.0028134	-0.00702763	0.00603639	0.0142173	0.00652519	0.00225973
KAT2A	-0.0145036	-0.00863531	-0.00812496	-0.00634661	-0.0114083	0.00102457	0.0142225	-0.000883622	0.00407836	0.000969854	-0.0084203	-0.0114196	0.0145223	0.00566623	0.00126606
STAT5B	0.00505086	-0.0123929	0.0127536	-0.00910789	-0.0154053	-0.0166743	0.00836812	-0.0230622	0.00266563	-0.00906403	-0.0140831	-0.00281585	0.00407754	-0.0137488	-0.00330772
TMEM101	0.0169403	-0.00364356	-0.00965912	-0.00336281	-0.00666844	0.00661136	0.0010196	-0.00220354	-0.00162421	0.00082987	0.00747336	0.00286142	-0.00345827	0.00217547	0.000624824
LSM12	0.0151481	0.00287856	0.0115933	0.00118218	0.00421983	-0.00733374	-0.00231135	0.00747024	0.00343213	-0.000479532	-0.000531212	-0.00157126	0.000463387	-0.00289287	0.00990872
UBTF	-0.000141827	-0.0198647	0.0157225	-0.00911591	-0.00890353	-0.0162322	-0.0128328	0.00484943	-0.00218335	-0.000563949	-0.00650571	0.00014027	-0.000301079	-0.00971621	-0.00739694
CCDC43	0.013468	0.000479959	0.0160481	0.00593961	0.00314523	-0.00592219	0.00602813	0.011444	-0.00136757	0.000599531	-0.00147782	-0.000875561	0.004839	0.00380249	0.0183285
EFTUD2	0.0140463	0.00624233	-0.00946189	0.0021004	-0.00116663	-0.00960065	-0.00168306	-0.0165167	-0.00302119	0.00979359	-0.0130303	0.0157274	0.0139545	-0.0109511	0.0102356
DCAKD	0.00744395	-0.00737383	-0.00915826	-0.0126006	-0.00592106	0.00794729	-0.0220459	-0.0184961	0.00671961	0.00604485	-0.0178749	0.00542785	0.00776197	-0.00444031	-0.00881595
NMT1	0.0138021	-0.0056929	-0.000734592	0.0110721	-0.0171786	-0.00369583	-0.0134957	0.000734814	-0.0116973	0.000456984	0.0135189	-0.0103235	0.000484657	0.00568494	-0.00584346
MAP3K14	-0.0134924	-0.00648349	-0.00940066	-0.0028666	0.00505619	-0.013812	-0.00803184	0.00900673	-0.0247295	0.00372121	-0.00592735	-0.00513915	0.00804277	-0.00104686	0.00664263
GOSR2	-0.00817436	-0.00665188	-0.00432784	0.00797036	-0.00756929	0.0120946	0.0209712	0.00149667	-0.0179811	0.00462086	-0.00367661	0.0112303	-0.000515833	0.00874379	0.0120674
KLHL28	0.00298205	0.00134024	0.0214426	-0.00671949	-0.00154258	-0.00181853	0.0218672	-0.0202428	-0.0158357	-0.0114287	0.0133383	-0.00719555	0.00383104	0.00218518	-0.00674091
FKBP3	0.0111667	-0.00146311	0.0101902	0.00156118	-0.00179528	0.00770763	-0.000879419	0.028351	0.0145883	0.000358573	-0.00369606	0.00803576	-0.00399999	-0.00688068	-0.027341
SCFD1	-0.0108289	0.0137632	0.00188919	0.00435117	0.019843	0.0176733	0.00814467	0.00425967	-0.00395935	-0.00141499	0.000986348	-0.00235628	-0.0114365	-0.0117182	-0.00399808
COCH	-0.00385696	0.0111231	-0.00854048	-0.00819095	0.00320137	0.0140384	-0.0164172	0.00925588	-0.0150274	-0.00713173	-0.0211556	0.00082444	-0.010989	-0.0214108	-0.0142601
STRN3	-0.000864569	0.020827	-0.000302297	-0.00312755	0.0121156	0.0184202	-0.00258832	-0.00661987	-0.0162043	0.00365558	0.0055158	0.00388955	-0.00256545	-0.00891023	0.00507917
AP4S1	-0.0121159	0.00297155	0.000817491	-0.0153407	0.000622749	0.0163478	-0.00379982	-0.00564657	-0.0121102	0.0078178	0.00375993	-0.00121601	-0.0138586	-0.0185293	0.00230612
DTD2	0.0161048	-0.00202806	0.00777738	-0.00667535	-0.0014834	0.00554752	0.00376673	-0.00755806	0.00287482	-0.00858443	-0.014534	-0.00673892	-0.00407233	-0.00271514	-0.00994592
STON2	-0.000425924	0.0191732	-0.0029494	-0.0162006	-0.00414716	-0.00158612	-0.0245233	-0.0143102	0.0104116	-7.73341e-05	-0.00758817	-0.00329596	0.00132337	0.0174434	-0.0112891
GTF2A1	0.0153348	0.00821535	0.0124202	0.00732395	-0.00340703	0.00220399	-0.000385771	-0.0075521	-0.00673166	0.00187123	-0.00669589	0.00302459	0.00789599	0.00634951	0.00167274
SEL1L	0.0111384	0.0129524	0.00871559	0.0132152	0.00277272	0.00253769	0.00030236	-0.0119913	-0.0026022	0.000366465	-0.00396478	0.0270038	0.00515736	0.00284351	0.018756
DNAAF2	0.0151657	-0.000429489	-0.00602165	-0.00850429	0.00735057	0.00893022	0.00341155	0.0067011	-0.0151488	-0.00816802	0.00400155	-0.00472009	-0.000545677	-0.00740927	0.00454876
POLE2	0.00969666	-0.00245892	-0.0024267	0.0156116	0.0147279	0.0133317	-0.00810198	0.00294735	0.00975606	0.00732931	-0.0182109	-0.00869686	0.00343745	-0.011764	0.0172511
KLHDC2	-0.00888618	-0.00864999	0.0055329	-0.0133582	0.0195553	0.00277642	0.0173352	0.00853708	0.00537048	-0.0113139	-0.00536332	-0.00944427	-0.00602566	-0.0218469	0.00564355
NEMF	-0.0129504	0.0131535	0.0131408	0.00150955	0.010843	0.00516723	-0.00354014	0.0108155	0.00560534	0.0037493	-0.00107228	-0.0105926	-0.00791725	-0.00377605	-0.00471166
SEC23A	0.0161829	0.00761622	0.00821433	-0.00086039	0.000403584	-0.000430213	0.00357898	-0.0109878	0.000371509	0.00353709	-0.0098701	0.0106247	-8.57355e-05	0.0108455	0.00215711
L2HGDH	0.00923497	-0.0123163	0.0128425	0.00523706	-0.0026059	0.0189467	0.00368339	-0.00320905	0.00337617	0.00591678	-0.00524853	0.011152	-0.00298313	-0.00378231	0.00673718
CDKL1	-0.00882714	0.00969124	0.0033056	-0.00901952	0.0149118	0.0156678	-0.0133947	-0.00773701	0.00242439	0.00628238	-0.0110834	-0.0118112	-0.00731646	0.00301929	-0.00356243
TRAPPC6B	0.00616764	0.00278813	0.0111636	0.0158526	-0.0112744	0.0196206	0.0142431	0.016489	-2.57612e-05	-0.0148017	-0.00444674	0.00603997	0.00455656	0.0109042	-0.0105947
PNN	-0.0153255	-0.00257505	0.00818424	0.000261174	0.00483349	-0.00264598	-0.00585184	0.010169	0.013142	0.00730703	0.0190274	0.00652908	0.0113241	-0.00125718	-0.0117247
GALC	0.0078649	0.0134427	0.000703847	0.0218266	0.00371029	-0.000714633	0.00980973	-0.00639199	0.0125505	-0.0139977	-0.00172786	0.0172379	-0.018627	0.00705241	0.00747486
SPATA7	0.00544358	0.00338417	0.00908309	-0.00349989	0.00564393	0.00680716	-0.00565111	0.00613931	0.0157252	-0.00926641	-0.0072605	0.0091946	-0.0110743	-0.000469318	0.0133662
ZC3H14	0.00163407	-0.00163775	0.0256219	-0.000649385	-0.010006	-0.00279664	-0.0192844	0.00720583	0.00135512	-0.00876732	0.0112951	-0.00858186	0.00285558	0.00422015	-0.00222611
POLR2H	-0.000371194	-0.0181032	-0.0139604	-0.00523746	-0.00622025	0.0036101	-0.00345488	0.00629176	-0.00140477	-0.0220942	0.0076705	0.000797631	-0.0129256	-0.00973928	-0.00843666
PPP2R3C	0.0124354	0.011188	0.00581933	0.00826685	0.00707211	0.00262985	0.00903629	0.0111018	-0.00266183	-0.0187667	-0.00440633	-0.01699	-0.00759295	-0.00259728	0.00196448
PRORP	-0.00365043	-0.00761992	0.00936636	-0.00861438	0.00949028	0.00740215	0.00688675	0.00391234	0.0143453	-0.00181241	-0.00330631	-0.00527122	-0.00291237	-0.0402639	-0.0313712
PSMA6	0.00789985	0.000186233	-0.00285693	0.00664198	0.0236181	-0.000948638	0.0174411	0.0177959	0.00954839	0.0167163	-0.00965477	-0.00307156	-0.0141855	0.00119817	0.0086199
NFKBIA	-0.00509202	0.0116872	-0.00214469	-0.0073817	0.0102745	-0.0286596	0.00835108	0.0101121	0.00137293	0.00464463	-0.0183068	0.00620506	-0.012665	-0.00482656	-0.0167002
RALGAPA1	-0.0140631	0.00358852	0.00907396	-0.0075501	0.00223041	0.00876817	0.00822022	-0.0177363	-0.00601858	-0.00359226	-0.00136341	0.0029349	0.00514425	-0.0135345	0.00184268
MBIP	0.000570296	-0.00157426	0.0211025	-0.00669478	0.0159623	-0.0115429	0.00901312	0.00704884	0.018734	-0.0036715	0.0102088	0.00137638	0.0128266	-0.00533604	-0.00263922
GSTZ1	-0.00233686	-0.00557286	-0.0125056	-0.00238834	0.0102402	0.00941094	-0.000148331	0.023044	0.000830465	0.00969527	-0.00277634	0.00128576	0.000393733	-0.00241898	0.025628
SPTLC2	0.0084265	0.0187214	0.00114184	0.0154776	-0.0123606	-0.00254559	0.00324434	-0.0060922	-0.00523084	0.00799511	-0.00172567	0.00947545	-0.00186808	0.00601712	0.000197159
AHSA1	0.0166936	-0.00671045	0.00028243	0.00207778	-0.000961967	-0.00670492	-0.00665071	0.00350154	0.00287655	0.0122706	0.0150709	-0.00349422	-0.0012519	0.00400819	-0.00709018
VIPAS39	0.00978911	-0.00457257	0.00408773	0.00857619	-0.0118064	0.00328034	-0.00529657	0.0154976	-0.000230795	-0.00139019	-0.00407863	-0.0169451	0.000121222	0.0134806	0.0294076
SNW1	0.0112393	0.00645644	0.0170526	0.00530486	0.00437633	-0.0171651	-0.000993886	0.014435	0.0103025	0.00932639	0.0098125	-0.00756949	0.00945569	0.00928897	0.00952523
SLIRP	0.0161755	-0.000521049	0.000904291	0.000825893	0.00711313	-0.00472328	0.0062139	0.0133555	0.00942957	0.0103268	0.0135859	0.00249403	-0.00184697	-0.00528119	-0.000111482
ADCK1	-0.00803355	-0.00228751	-0.0171829	0.00319902	0.00191186	0.00185055	0.0042671	0.0188007	-0.00371989	0.00455111	-0.00635162	-0.00395796	-0.000346603	0.00194266	-0.00354519
MTHFD1	0.0061806	-0.0160484	0.00555371	0.0180573	0.00941691	-0.000799047	-0.0129396	0.0124539	0.00572459	0.0208669	-0.0058541	0.00559994	0.00496876	-0.0124946	0.0185033
PPP2R5E	0.0106428	0.00400056	0.021107	-9.90342e-05	0.0105433	-0.00930182	0.00954285	-0.0105985	-0.00316224	-0.00375859	-0.000955391	0.00976609	-0.00117172	-0.00411167	-0.00295826
SGPP1	0.0163798	0.00364008	-0.00395063	0.00610276	-0.00173252	0.00832431	0.0119916	-0.011303	0.000850406	0.00709361	0.00110627	-0.00747309	0.00790163	-0.0049084	0.00287255
AKAP5	-0.00466117	-0.00223524	0.00230169	0.0201338	0.0244678	0.00752394	-0.00428739	-0.0121621	0.00196407	-0.0147409	0.00736884	-0.00367215	-0.00346659	-0.000247185	-0.016637
SPTB	-0.00114678	0.00360931	-0.00335407	0.00255908	0.0158164	-0.00143227	-0.0200794	-0.0371883	0.00220275	-0.00576059	-0.000996515	-0.0198236	-0.0342243	0.0168285	0.0188271
RAB15	-0.00669258	-0.0169767	0.00494766	-0.00524198	-0.0118179	-0.000140265	0.00400753	-0.00879835	0.00670711	0.00370786	0.00560916	-0.00441059	-0.00181985	0.0095128	-0.00960151
FUT8	0.0084315	0.00566582	-0.00490149	-0.0169079	0.00860483	0.0206303	-0.0150163	-0.00906041	-0.0111134	0.0181331	-0.00186351	0.00368743	0.0157613	-0.0187613	0.00332815
SAV1	0.00508115	0.0116161	0.00455829	-0.022648	0.00760903	0.00152267	-0.0235432	0.001452	-0.0148398	-0.0031521	-0.00698483	-0.00846171	-0.00109704	0.00444497	-0.00375515
NIN	-0.00987302	0.0103813	0.0188132	0.00776342	-0.00323784	-0.0165582	-0.00973256	0.00368986	0.00364387	-0.00327217	0.00128899	-0.00209635	-0.00589721	-0.00901352	0.00211483
PYGL	0.00505167	0.0238652	-0.00652822	-0.00737538	-0.00876567	-0.00497272	-0.00403686	-0.00107636	0.0160743	-0.006546	-0.00207553	0.00783134	-0.00983951	-0.00358687	0.00863781
ACTR10	0.0161814	0.00548267	0.00676719	-0.00623603	0.00767988	0.00207497	0.00346687	-0.00487725	0.0074561	-0.00427079	-0.00864372	-0.00969123	-0.00393507	0.00269699	0.00174426
RTN1	0.00374163	0.0156742	-0.00773106	-0.0103497	-0.00508822	-0.00161703	-0.0150439	0.00264297	0.0227239	-0.000139568	0.00916573	0.0278526	0.00951431	0.000335362	-0.00295649
DHRS7	0.016283	0.00800003	-0.0050772	-0.00208107	0.00667939	-0.00045524	0.00722478	-0.00734017	-0.00032681	-0.0136538	0.00783482	0.00215719	0.00354871	0.00696148	0.00548533
PPM1A	0.00879216	0.0146181	0.00145681	-0.0080561	0.0221394	0.00143741	-0.00906739	-0.0255491	0.0033192	-0.00129264	0.0105808	-0.00990852	-0.0119577	0.00322102	0.00699997
CLMN	-0.00817185	0.0185894	-0.00320242	-0.00730332	-0.00216713	-0.00153011	-0.00882324	0.00891771	-0.00682109	-0.0264088	-0.000859239	0.00631022	-0.0129517	0.00419564	0.00607029
GLRX5	0.0137236	-0.00251114	-0.00914342	-0.00601772	0.0159883	0.00613165	0.00261308	0.00263484	-5.89354e-05	0.00270647	0.00333067	-0.00184333	-0.0213169	0.00263896	0.012936
MNAT1	0.00642461	0.00405083	0.00216957	0.00138785	0.0267245	0.0152234	-0.000439536	-0.00586758	0.000652673	-0.0028535	0.00737416	-0.0162981	0.00653875	-0.0108558	-0.0128227
PRKCH	0.00303977	-0.0139414	0.00897044	0.0133013	0.025433	0.00248472	-0.000614932	-0.0202672	0.00727444	-0.0095363	0.0148309	0.00955938	0.00344214	0.00891311	-0.0121261
HIF1A	-0.00843247	0.0135089	0.00686404	-0.00677803	0.0194268	-0.0164759	0.0139307	-0.00505909	-0.00166716	0.0104486	0.00418774	0.0114848	0.00688784	-0.0205717	0.0155837
PAPOLA	0.00652038	0.0103511	0.0233848	0.00111024	0.00312196	-0.0138355	0.000491649	0.0136315	-0.00329306	-0.0095868	-0.00870469	0.00104046	-0.00346012	-0.00481256	-0.00122538
SNAPC1	0.00360085	0.00430125	-0.00439102	-0.0119063	-0.000231348	-0.00336268	-0.0108598	0.0103674	-0.00569319	0.00273151	0.0272452	-0.0119325	0.0016396	-0.030943	-0.0142788
ATP6V1D	0.0169527	0.00754558	0.000306272	0.00633953	0.00247897	0.00339829	0.00333827	-0.00261831	0.00444244	-0.000213564	-0.00222732	0.00575034	-0.00721433	-0.00708324	0.0114362
VRK1	0.0056471	0.003886	6.1097e-06	0.00191508	0.0325175	0.0194607	0.00155589	-0.000319722	0.00979704	-0.000956747	-0.00732309	0.00874099	-0.0123811	-0.01158	-0.00493278
EIF2S1	0.0163822	-0.0012317	0.00886654	0.00881549	-0.010047	0.00573794	-0.00160362	0.00305076	-8.70743e-05	0.000704423	0.000571526	-0.000967212	0.000815628	0.00589036	-0.00290931
PIGH	-0.00541012	-0.00969965	-0.00831948	-0.0130402	0.0107444	0.00639851	0.0102408	0.020365	-0.0100769	-0.013988	0.00852749	-0.0133184	0.0254713	-0.00978236	-0.0202824
VTI1B	0.0131454	0.0163925	0.00105267	0.00764198	0.00329067	-0.00473839	-0.0130441	-2.88368e-06	0.000981038	-0.000631053	-0.00115888	-0.00210285	-0.00171046	0.0105246	0.00772348
ARG2	0.0115	0.0139892	-0.000622099	0.00615979	0.0112309	-0.00334119	-0.0202503	-0.00281249	0.00458586	0.00165077	0.00938919	0.00112266	-0.00569902	0.0202009	0.0128757
ZFP36L1	-0.00311101	0.00656583	0.00945152	-0.00708664	-0.0102693	-0.0302293	-0.000988804	0.00180194	-0.000921092	0.00862963	-0.0107656	0.00685321	-0.0103024	0.00708418	-0.0257915
SUSD6	0.00397045	0.0114738	-0.00395344	0.00229581	0.00136633	-0.0286151	0.012196	-0.0175974	-0.0199786	0.00209469	0.00591567	0.015731	-0.00228837	-0.0017682	-0.0108403
SRSF5	0.00359834	-0.00471818	0.0174105	-0.0158725	0.00650801	-0.0115189	-0.00102883	0.013797	-0.000608747	-0.00697018	0.0296816	-0.0159444	-0.00423395	-0.000461986	-0.0161907
SLC10A1	-0.0133191	0.00659903	0.00127233	-0.00566239	0.00785157	0.00566682	-0.00413019	-0.0117754	-0.000169398	0.00558783	0.000207344	0.00289115	0.013141	-0.0162963	0.000521439
PCNX1	-0.00882102	0.00986218	0.0107105	0.00803094	0.012601	0.00903275	-0.00303658	-0.00635	-0.0084155	-0.00602245	0.00814076	0.02816	0.000152904	0.00168055	0.00356055
PACS2	-0.0146436	-0.00515541	-0.010803	-0.00767209	-0.00736063	-0.0118614	-0.000143043	-0.000461097	0.00897403	-0.00273214	-0.000515793	0.0062244	0.000858939	-0.00551181	0.00542603
MTA1	-0.0151131	-0.0128016	-0.00445447	-0.00641075	-0.00428486	-0.00894667	-5.90072e-05	0.0102784	0.00970983	-0.0036885	-0.000665946	0.00166505	0.00279102	0.00338061	0.00746806
WDR37	-0.00194244	-0.00564922	-0.00352344	0.0113151	0.012444	0.00463665	-0.00588019	-0.0148438	-0.00270824	-0.00924988	0.0134807	0.0337946	0.00660148	0.00211741	0.0081156
GTPBP4	0.00616807	-0.00549795	0.0145825	0.00323377	0.0126035	-0.00182141	-0.00502529	0.0140862	0.0108577	0.015918	0.0318141	-0.00881175	0.00100013	-0.00359947	0.0108431
ZMYND11	0.00212904	-0.00768753	0.0275579	-0.000167393	0.00835972	-0.00794148	-0.00742029	-0.00462693	0.00402306	-0.0154506	0.000891923	-0.00774063	-0.002774	0.000415272	-0.0103621
ESYT2	0.0111585	-0.00983238	0.0171295	-0.00669646	0.00166625	-0.00418335	-0.00203416	-0.00306729	0.00346211	-0.00950507	-0.00375366	-0.00170563	-0.000189008	-0.00672382	-0.0182586
CDCA7L	0.00402252	-0.0117755	0.00869412	-0.0196063	0.00850246	-0.0100118	0.00131216	0.0163699	-0.0235718	0.0112606	-0.0150512	0.00540145	0.011492	0.0032978	0.00437797
TDP1	0.0133694	-0.0134173	0.00488667	-0.00367176	0.0043915	0.00453121	-0.0106643	-0.00409811	-0.00223865	0.00961426	0.0101753	0.000819115	-3.45477e-05	-0.00985488	-0.00071969
PSMC1	0.0101198	-0.00309552	0.00596722	0.00775124	0.0151475	-0.00312197	0.0119599	0.0162944	0.0151491	0.00036782	0.011391	0.0150865	-0.0166148	-0.0137856	-0.000796208
RPS6KA5	-0.0121494	0.0089906	0.00504216	-0.00163043	0.000691159	0.0225899	-0.00275103	-0.00794883	-0.0138434	0.0162261	0.00176362	-0.00318748	-0.00690911	-0.0198639	0.00861116
CCDC88C	-0.014689	-0.00269239	0.00358552	0.0128165	0.00587684	-0.0143978	-0.000609315	-0.00763144	0.00274044	0.00154665	0.0191283	-0.00565625	-0.00014757	0.00676363	-0.0089335
DGLUCY	-0.00585072	0.00137434	-0.0192382	0.0157594	0.00124405	0.00742235	0.00856206	0.0154141	-0.00993986	0.00713948	-0.00226389	-0.0116376	0.00669644	0.00971995	0.00807425
FBLN5	0.0123052	-0.00663675	0.00854337	-0.0102472	-0.019636	-0.000859773	-0.00526055	-0.0001956	0.00413329	0.00350467	0.005027	-0.0122629	0.00673942	-0.00241963	-0.000438944
TC2N	0.00971394	-0.00511042	0.0117608	-0.0112737	0.00692222	0.00326146	-0.00369241	-0.0282901	0.020542	-0.000121968	-0.00305293	-0.00670156	0.00469783	-0.000427483	-0.00482535
TRIP11	-0.00711336	0.00590136	0.0200764	0.0100165	-0.0169995	0.000118259	-0.0207782	0.00901142	-0.00156424	-0.00934388	-0.00564499	-0.00716332	-0.0097124	-0.00161093	-0.00574799
LGMN	0.00371671	0.00756775	-0.0121015	-0.0192873	0.00175703	-0.00956851	-0.0113691	-0.00134867	-0.0174614	0.0097273	-0.00611358	0.0107222	0.00592404	-0.00951647	-0.0128395
GOLGA5	0.00288336	0.00525385	0.0206293	0.0136137	-0.00402981	-0.0172855	-0.00952611	0.0232905	0.00365432	-0.00109534	0.000551539	0.00285957	-0.0167846	0.00343104	0.00156991
PITRM1	-0.011136	-0.00773671	0.00860618	0.00277116	0.00359046	-0.0110059	0.00267545	-0.00313238	0.0154163	0.00241467	-0.016469	-0.00108206	0.00650059	0.000489025	0.0177916
PFKP	0.0038686	-0.0130471	-0.00612401	0.0177012	0.00214052	0.000488527	-0.00977278	0.00636235	-0.00810704	0.0115451	-0.00984809	-0.00999305	-0.00369932	-0.00131844	-0.0181565
ASB2	0.00802821	0.00106036	-0.0148697	0.00627366	0.0146183	-0.000674467	-0.00948185	0.00686752	-0.0136059	-0.0031727	-0.00575753	0.00226316	0.0102121	-0.0148599	0.00427058
OTUB2	-0.0140494	0.00640376	-0.00131208	-0.0075738	0.0152097	-0.00516975	-0.000544612	-0.00979826	-0.000935091	0.0142953	0.00352307	-0.00513449	0.0148382	-0.000611441	0.00554316
NET1	0.0111645	-0.011704	0.0135923	-0.0109663	-0.00779482	-0.00828168	-0.00385654	0.000765862	0.00373322	-0.00085787	-0.00411968	-0.0113705	0.00554715	-0.0123028	0.00766613
TSHZ3	-0.00102849	0.0195903	-0.00359442	0.00834866	-0.00805366	-0.0167328	0.000203659	-0.00263867	-0.000221709	-0.0209441	0.00211478	0.0251378	-0.0171842	0.0100577	0.00107196
GDI2	0.0179889	0.00517122	0.000356811	-0.00421754	0.00231586	-0.000654929	0.00025103	0.00313081	0.00302311	0.00286799	-0.00255351	-0.000873565	0.00297929	0.00440685	0.0103639
RGS6	0.00149669	0.0172002	-0.00096974	-0.0181589	0.00477652	-0.00153156	-0.0259955	-0.0163731	0.0103307	-0.00151473	-0.00559399	-0.00264946	0.00188744	0.0177902	-0.00288544
DPF3	-0.0114351	0.000251998	-0.000624479	-0.0118987	0.0162242	-0.00676327	-0.0164055	0.0105505	-0.0110404	0.00129756	-0.00442513	-0.000946827	-0.00534486	0.00217363	0.00495108
DCAF4	-0.0121446	0.000181093	0.00091321	-0.0116492	0.0057383	0.00541321	0.00720094	0.0101114	-0.00922184	0.012346	-0.000668169	-0.0133889	0.0114914	-0.000872742	0.00425717
NUMB	0.00142869	0.0253987	-0.000216596	0.00641509	-0.013234	-0.0121875	-0.000576098	0.00751586	-0.00167068	-0.0014434	-0.00934995	0.00287963	-0.00514379	-0.000647605	0.0126381
FAM161B	0.0154792	-0.000892668	-0.00127058	-0.00128562	0.0041577	0.00770472	0.00779489	0.000658091	-0.00604279	-0.0180073	0.00338282	-0.00552464	-3.03135e-05	-0.00489062	0.0005378
COQ6	-0.0112633	-0.010545	0.000925101	0.000163836	-0.00089061	0.0115529	-0.000648126	0.00407147	-0.00269366	-0.0120343	0.00834823	-0.0124345	-0.0048873	-0.00934502	0.0135137
ALDH6A1	0.0131058	-0.0015076	0.0104605	-0.0115423	-0.00980344	-0.00681975	-0.00967674	0.00198314	-0.0045827	-0.0129643	-0.00116005	0.00104376	-0.00473642	0.00230545	-0.00111829
ABCD4	-0.0138675	-0.0102568	-0.00864353	-0.00238484	0.0060772	0.00376563	0.00156876	0.00224242	-0.00172275	-0.00613982	-0.00795213	0.00947181	-0.00283392	0.00841725	-0.00579281
ISCA2	0.0170557	-0.00425889	0.000995362	-0.00332938	-0.000118414	0.00866497	0.00736477	0.00781795	0.00339994	0.00398134	0.00787786	-0.00254024	0.00153211	7.67675e-06	-0.000218285
NPC2	0.0153093	0.011435	-0.00880812	0.00120879	-0.00312505	-0.00427912	0.0083549	-0.00160405	0.00942224	0.0139068	-0.00291303	-0.00139695	0.00635772	0.0077636	0.0082265
YLPM1	-0.0118108	-0.00200002	0.0181699	0.000663268	-0.00771072	-0.00993863	-0.0171535	-0.00128562	0.00620979	0.0203822	0.0147841	0.00277755	-0.00184536	-0.000280014	0.0105924
MLH3	-0.00097319	0.0134839	-0.000821542	-0.0189792	0.00475269	0.0153867	-0.0221011	-0.00394412	0.00443179	-0.000961051	-0.00833316	-0.0142642	0.0181408	-0.00177207	0.000878965
TMED10	0.0178111	0.000848822	0.00312024	-0.00583843	-0.000352028	-0.0011468	0.00363541	-0.00414454	-0.00171707	0.00133537	-0.0080353	0.010386	0.00632547	0.0105974	0.00350583
FOS	-0.00421569	0.0136402	-0.00192513	0.0018823	-0.00518685	-0.0196948	0.00797533	0.0030829	-0.0187938	-0.0010818	-0.0125835	0.0210187	-0.00942756	-0.0107876	-0.0183794
ERG28	0.0167127	-0.00732931	0.000624707	0.00461079	-0.00398126	-0.00280724	-0.00382157	-0.00152902	-0.0034061	-0.000894344	-0.00625525	-0.00285257	0.00407667	-0.00667829	-0.0131978
TGFB3	-0.0136487	-0.00781618	0.00328828	-0.00366596	-0.000578464	-0.00882203	0.0013565	-0.00369832	0.0148044	-0.00758037	-0.00902948	0.00345405	-0.000692633	0.0104967	-0.0041097
GPATCH2L	-0.0149391	-0.00114925	0.0138032	-0.00352625	0.00412348	-0.00262931	0.00836501	-0.00654723	-0.00916823	-0.011161	0.00549611	0.000645134	0.00146322	-0.00494502	-0.00154312
ANGEL1	0.00863426	-0.00948833	0.00157876	-0.0163603	-0.0268204	-0.00341576	0.000441874	-0.00621287	-0.00818665	-0.00403409	-0.00111921	-0.00406812	-0.00246847	0.000832638	0.00548193
CCNK	-0.00283342	0.00486613	0.0108878	0.0161869	0.0136532	-0.0256269	-0.00222238	0.00330254	0.0032216	0.0182589	0.0214794	-0.0188696	-0.00947732	1.31011e-05	0.00329598
EVL	-0.0123898	-0.0172127	0.00538184	0.0010855	-0.0046924	-0.00586126	0.00644686	-0.00164678	0.0172879	0.0160003	-0.00471267	-0.00274896	-0.00155725	0.0179995	-0.00584462
DEGS2	-0.0106429	-0.0124973	0.0121041	-0.00019998	-0.000301441	0.00228845	0.00674746	-0.0112953	0.0153222	0.0121596	0.0063803	-0.0128305	-0.0170649	0.0207963	0.000773562
YY1	0.00420221	-0.00668798	0.0211549	-0.0145015	0.00613001	-0.0221071	-0.00307312	0.000503798	0.00672495	-0.00827592	0.00607634	0.00206632	-0.00432436	-0.00161483	-0.00573591
SLC25A29	-0.00669602	-0.000180086	-0.0123013	-0.00311222	0.00459958	-0.00299202	-0.00945445	-0.00191466	-0.00361723	-0.0310144	-0.00696059	0.000595304	-0.00563801	-0.0013864	-0.0171573
WARS1	0.00562382	0.00872036	-0.00863666	0.0200647	-0.00370656	-0.00355067	0.0047121	-0.00130353	0.00784511	0.039849	-0.0123169	0.0025149	-0.00465089	-0.00108796	0.0157033
ZNF839	-0.0153167	-0.0102571	-0.00236623	-0.00718347	0.00191254	-0.00454356	0.00781086	0.00579246	0.00537046	-0.00423236	0.00218568	0.0147272	-0.00709261	-0.00216349	0.00443407
FDFT1	0.0161977	-0.00325802	-0.00247888	0.00431939	0.00794708	-0.0028096	0.0031172	0.00270638	-0.00230162	0.00817748	0.00154667	0.00318632	-0.00706893	0.00783933	0.0182673
TECPR2	-0.00126209	0.0111548	-0.00561512	0.00450499	-0.0213539	-0.0053292	-0.018043	-0.0115647	-0.00634626	0.00202356	0.00348132	0.00519547	-0.0224003	-0.0142834	0.0115185
CINP	0.0118381	-0.00797373	-0.00791295	-0.0026778	-0.00876989	-0.00336649	0.00914523	-0.00224752	-0.000134953	-0.0060203	0.00754314	0.003947	-0.0184464	-0.0279931	0.00691518
TRAF3	0.00271684	-0.0123542	-0.00546627	-0.0128163	-0.0157363	0.01204	-0.0132934	0.000109725	-0.0223812	0.0134632	0.00740505	0.0265814	-0.0219991	-0.0139907	0.0204777
CDC42BPB	-0.00735859	0.0155967	-0.0094752	-0.00904734	-0.00610859	-0.0129537	-0.0126279	0.00475015	0.00243799	0.00479181	0.00114002	-0.00486126	-0.00579794	-0.00860134	0.00412126
TNFAIP2	-0.00761942	0.0149292	-0.0107774	0.00557317	-0.0083061	-0.0121202	-0.000756235	0.0139792	0.0143744	-0.00625461	0.00168338	-0.00114727	0.0195366	-0.0072795	0.00467444
PPP1R13B	-0.00499381	-0.00498302	0.00882055	-0.00810054	-0.00746319	-0.0126901	-0.0274114	-0.00937557	0.00686252	0.0206	0.0223165	0.00789817	-0.0200137	0.00279739	0.0021975
ZFYVE21	0.00698136	0.00965212	-0.0178172	0.00266589	0.00223079	0.00990622	-0.0209912	-0.00112311	0.00537368	0.00721864	0.00901137	-0.00943462	0.0118394	0.0153043	-0.00396016
XRCC3	-0.0131076	-0.000455569	-0.0170232	0.00727751	0.0077795	0.0117207	-0.00148172	-0.0101229	0.00114346	0.00579331	-0.00408805	0.00753051	-0.00519425	-0.00518431	0.00216913
ATP5MJ	0.0166548	0.0055632	-0.00356207	-0.00767871	0.00375577	0.00103423	0.00265357	0.0112951	0.00917325	0.00246148	0.00179599	0.00680212	0.00396761	-0.00322171	0.0063369
GGPS1	0.0114891	0.00813245	0.00415473	-9.74867e-05	-0.00594014	0.0191917	0.00721312	-0.00921914	-0.00174184	0.00492575	0.00489004	-0.00208304	-0.0104056	-0.00190565	0.0107455
GPR137B	0.00718701	0.0190537	-0.00386624	0.0111988	0.000858694	0.00225897	0.0023522	-0.00310193	-0.00680847	-0.0132728	0.00688753	-0.00750231	0.000170996	0.000333753	0.0174232
MTR	-0.0111524	-0.00123915	0.0187933	-0.000845582	-0.00683932	0.0148521	-0.00849224	-0.0130049	-0.00292936	0.00423416	0.0139305	-0.00178816	0.00313649	-0.00908611	0.0079567
AOAH	0.00202185	0.0201064	-0.00349771	0.00982879	0.00360497	0.00535473	0.00656837	-0.0109578	0.00575605	-0.0170659	0.00656544	0.0118219	-0.00186758	0.0134361	-0.0211948
TRIM27	0.0134259	-0.00368564	-0.00690087	0.00251366	-0.0237082	0.0107047	0.00130403	0.0089565	-0.010664	-0.0108631	-0.0016486	0.00914942	0.00284275	0.00154569	0.000591906
CARMIL1	-0.000295808	-0.00704476	0.00812389	-0.0117801	-0.0172278	0.00699899	-0.00791171	0.00461976	-0.000552211	0.0234108	-0.00351553	0.00226765	-0.0176165	0.0188107	-0.00102198
MRS2	0.0159007	-0.00465622	0.00419566	0.00153551	-0.00839528	0.0152317	-0.0023409	0.00260352	-0.00361293	-0.012556	-0.00881083	0.00217594	-0.00410941	0.00207027	-0.00785265
GPLD1	0.00413995	-0.0140766	0.000473023	-0.00164305	-0.00834452	0.022293	-0.00541511	-0.00640193	-0.00473667	-0.00101102	-0.0103764	0.00358938	-0.0231077	0.0105087	0.0129196
IRF4	-0.000118969	-0.00889888	0.00511294	0.00214846	-0.00507615	-0.00205807	-0.0099718	0.021521	-0.0373744	-0.00475845	-0.0133466	0.0157593	0.0166284	-0.00197722	0.00256264
EXOC2	0.00940197	-0.0024393	0.01587	0.00885295	0.00672007	0.00419317	0.0062489	-0.0103098	-0.022257	0.00487346	-0.00549212	0.00398888	-0.00561192	0.0180981	0.00955015
GCNT2	-0.00695633	0.014171	-0.00083371	0.0053832	0.0130633	-0.0116444	0.00789022	0.00366552	0.010579	0.0179452	-0.0146666	0.00291584	-0.0110048	0.00601513	0.0172785
NEDD9	-0.00361284	0.0149481	0.00780731	0.0146692	0.00353692	-0.0145497	-0.00732544	0.00594713	-0.0158124	0.0105747	0.0145724	-0.00545325	0.000326987	0.0115646	0.0154401
HIVEP1	-0.0127023	0.00230933	0.0168217	0.000679549	-0.0081563	-0.0116478	0.00945617	-0.00482745	0.00386745	0.0182384	0.0104935	0.00323396	0.00249141	-0.00125904	0.00841266
TBC1D7	-0.00321549	-0.000532662	-0.0107157	0.00158938	0.0206911	0.0143873	-0.000641453	0.00835443	-0.016517	0.00324998	-0.00465602	0.0029963	0.0145536	-0.0274031	-0.0167082
MCUR1	0.00688828	0.0102253	-0.00449761	-0.0165046	0.0056657	0.00332362	-0.0319044	-0.00878348	-0.0101116	0.00348576	-0.00773063	-0.00612664	0.00507945	-0.0225453	-0.0218325
NUP153	-0.00193248	-0.00139469	0.0121136	0.0209451	0.00719521	0.0043171	-0.00148287	-0.0106559	-0.00995276	-0.000462768	0.0186583	-0.00363186	0.0462332	-0.000219181	0.0267645
KIF13A	-0.0052206	0.0232535	-0.000999789	-0.00137314	-0.0140284	-0.0103153	0.00071331	0.012852	0.00735431	-0.00739532	0.00130401	0.0197463	-0.00326406	-0.00290294	-0.000799699
TPMT	0.0143719	0.0103786	0.00119417	0.00994876	-0.00423038	-0.00244756	0.0115977	-0.000963276	0.0140249	0.00412797	-0.00148002	-0.00379968	-0.00659304	-0.00796365	-0.00822786
IPPK	-0.00574717	-0.00213415	-0.00347912	0.0155478	0.0100834	0.00744681	0.00132273	-0.00836263	-0.0212484	0.0135427	0.00178608	0.0198661	-0.00918947	-0.0175467	-0.00711164
CENPP	-0.00773093	-0.000326413	-0.000109613	0.0156619	0.0134315	0.010677	-0.00221897	0.00266865	-0.00446899	0.00632825	-0.00728541	0.00406256	-0.00309176	-0.016366	-0.00395107
NOL8	-0.0103266	-0.00219121	0.020974	0.00693136	-0.0119594	-0.00492162	-0.00417195	0.00727154	0.00667324	0.000213045	-0.00565368	-0.00559033	0.000531244	-0.0084874	0.00447022
SPIN1	0.0157421	0.000895201	0.0119255	-0.00966537	1.87087e-05	0.000260725	0.004017	-0.00620999	-0.00213127	-0.00262702	0.00402375	0.00811222	0.00269228	0.0162524	-0.000493754
WRNIP1	0.00993968	-0.00777273	-0.00640993	-0.00417554	0.0106649	-0.00506661	-0.0172559	-0.00345204	-0.00677525	-0.00326252	0.0206803	-0.0104094	-0.00260966	-0.00127099	0.0051131
RIPK1	-0.00177529	0.00198265	0.00148943	0.0246884	0.00266257	0.0100354	0.00905266	-0.00553885	-0.00154195	0.0199669	0.0212956	-0.0163828	-0.00767415	-0.00233021	-0.00761249
PRPF4B	-0.0152673	0.000479061	0.0143292	0.00639251	-0.000226928	0.00144722	0.00486917	0.0121777	0.0115326	-0.00494419	0.00156942	-0.00130588	0.0127625	0.00056015	-0.00272741
ECI2	0.0132516	-0.00528942	0.00411141	-0.0043373	0.00458737	0.00624235	-0.000137142	0.0136434	0.0152968	-0.00851179	-0.00255184	-0.00116298	0.0102896	-0.0025193	0.0156232
RPP40	0.0139274	-0.00737943	0.00213542	-0.00447003	-0.0151877	0.00840073	-0.00595981	0.00872706	0.00603206	0.00424599	-0.00671604	-0.00228283	-0.00706744	0.00285606	-0.0116634
FARS2	0.0125828	-0.00221098	-0.00917755	-0.00854085	0.0131608	0.0111567	-0.000735776	-0.0131479	-0.003325	0.014144	-9.86177e-05	0.00291288	-0.00753069	-0.00579708	0.0174431
LY86	0.0142419	0.0100985	-0.006641	-0.0111383	-0.00583718	0.00343609	0.00135436	0.014694	-0.00617465	0.00510387	0.00564252	0.00203995	0.00905066	0.00579535	-0.0042665
SSR1	0.0165368	0.00683967	0.00888378	-0.00366394	-0.00226449	-0.00259667	0.00401795	-0.00620047	-0.001518	-0.0046596	-0.00973276	0.0163176	0.000724792	-0.00384601	-0.000465205
RIOK1	-0.00139238	-0.00429129	0.0150738	-0.00571499	0.0113308	-0.0078501	-0.0176525	0.0203446	-0.00159865	0.00650916	0.0134298	-0.018171	0.0155955	-0.0386892	0.000409022
SNRNP48	0.00197195	0.00498474	0.0223175	-0.0067619	-0.00382768	0.000731974	0.00755345	0.00638242	0.00370938	-0.0146075	-0.0133002	-0.00492103	-0.0201426	0.00344901	-0.0193261
SLC35B3	0.00974723	0.00386582	0.00764495	0.0138683	-0.0119641	0.0108176	0.0116143	0.0127489	-0.00612959	-0.0108129	-0.0121883	0.00947366	-0.000790082	0.0214062	-0.000771016
SEMA4D	0.00255664	0.000377002	0.00408023	0.00779946	-0.00685699	-0.0015099	0.00247787	-0.0479713	0.00124659	0.0154668	0.00752624	-0.00556291	0.00386992	0.00589396	-0.0118053
GADD45G	-0.00111597	0.00319894	-0.00633591	-0.0132401	0.0142263	-0.0184286	-0.0119339	-0.00102117	-0.00302846	-0.00641953	0.00897639	-0.0215167	0.0156743	-0.0290864	-0.0120525
SYK	0.00420425	0.0163713	-0.00592884	-0.00726982	-0.00605331	-0.0116341	-0.0131207	0.0303794	-0.0199225	-0.00602333	-0.00543995	0.0175487	0.000117738	0.00529757	0.00846205
AOPEP	-0.00902043	0.0059502	-0.0128826	0.00336824	0.010556	0.0142039	0.00256869	-0.0153808	-0.00370752	0.00564629	0.00381843	0.00882644	0.0104278	0.00932645	-0.0180612
AUH	-0.00135474	-0.00403622	0.00508377	0.00019218	0.0256427	0.0148597	0.00448953	-0.00580196	0.00410516	-0.00640321	0.016439	-0.0150745	-0.0192989	0.0171207	0.0181335
FANCC	0.00265248	-0.0133164	0.00519815	0.00237769	0.00481384	0.013892	0.0167955	-0.0203307	-0.00624922	0.0115821	-0.0118434	-0.0149591	-0.00667982	-0.00769773	0.0211548
ROR2	0.000398701	-0.00502433	-0.00592245	0.00727005	0.013859	0.00296122	-0.00252572	-0.00771462	-0.012389	0.0177022	-0.00267661	-0.00799808	-0.00276925	-0.0124262	-0.0198295
PTCH1	-0.00594944	-0.00519212	0.000803959	0.00306763	0.0137101	0.00323791	0.00629193	-0.0230393	-0.0131291	-0.0126713	0.0318188	-0.00320974	0.00174669	0.0165327	-0.00931784
SPTLC1	0.0130213	0.0145951	0.00623525	0.00625457	-0.00376625	0.00418723	0.018401	-0.00285648	0.00260663	-0.00191045	-0.00841376	-0.00475423	0.00423293	-0.00208772	-0.00697575
SFXN1	0.00742813	-0.0200446	0.0127126	0.008865	0.00643767	0.00546664	0.00229603	-0.00689903	0.0131804	-0.00303945	-0.0115179	0.0045544	0.00348036	-0.0168836	-0.0108812
HABP4	0.00292474	0.000541304	-0.000825474	-0.0150398	0.0142329	-0.0032293	-0.0270832	-0.0102151	0.0062391	0.012427	0.00894763	-0.00313235	0.000879214	-0.018288	0.0170508
PRXL2C	0.0116468	0.0149036	-0.004904	-0.00233873	0.00164502	-0.0150224	0.0136057	0.00612345	0.00697671	0.00336652	-0.00445134	-0.00106961	-0.000188236	0.016104	-0.0109538
CDK20	-0.00579989	-0.0127362	0.00399883	-0.00265045	-0.0316755	-0.00676397	0.00795506	-0.00548974	0.00212489	-0.0089397	-0.000355558	-0.00817555	-0.00321419	-0.00642823	0.00530895
LMAN2	0.0173061	-0.0034091	-0.0102441	0.00446303	-0.00059874	-0.00338841	0.00324967	0.000833218	-0.000795657	0.00222954	0.00191259	0.00208727	-0.0025418	-0.00116544	0.00214534
MXD3	0.0134521	0.00731813	-0.0164543	0.0070837	0.000590227	-0.00339519	0.00906322	0.00404771	0.00835418	0.0125088	-0.0107963	-0.00446492	-0.00333105	-0.00924459	0.00977438
NSD1	-0.0123213	-0.00349024	0.0181416	0.00749426	-0.000841625	-0.0146478	-0.00230625	-0.00335785	-0.00322254	-0.0119989	0.00335693	0.00111259	-0.010601	-0.0145531	0.0130182
PDLIM7	-0.00412761	0.0180212	-0.0131051	0.0042287	-0.00400534	-0.0130912	-0.00903792	-0.000845704	0.00424539	-0.00952723	-0.00867881	-0.00923224	-0.0048674	-0.0111462	0.00420568
DDX41	0.00178124	-0.0086744	-0.0164152	0.00450308	0.00678879	-0.0188291	-0.0084199	0.0208996	0.00922582	-0.00117256	-0.000931327	0.0155622	0.0221582	-0.00101349	0.00375508
FAM193B	-0.0170675	-0.0066276	-0.00530295	0.00135591	0.000466892	-0.00411483	0.00331749	0.00118601	0.0106027	-0.00519726	-0.00719314	7.10789e-06	0.00892184	0.0133514	0.00303663
PCBD2	-0.00464816	0.0014267	0.0110999	-0.0125447	-0.000561936	0.0132595	-0.0140963	-0.00571673	-0.00601485	-0.0141126	0.00627145	0.0202241	-0.0314424	0.00550575	0.010945
TXNDC15	0.0132181	0.00267951	-0.0083143	0.00561961	-0.00182977	0.019173	-0.00101523	0.00350866	-0.0102374	-0.00415201	0.00831912	0.0168169	-0.0150456	-0.0103043	-0.00503974
DDX46	0.000375654	-0.000779991	0.0260102	0.00275271	-0.000419563	-0.0131631	-0.0146414	0.00578959	0.00275267	-0.0121818	0.000975454	-0.0060042	-0.0121802	-0.0210214	0.00327724
CAMLG	0.0142161	-0.00363668	0.00380517	-0.0129087	0.0140716	-0.00192478	0.00485336	0.0148368	0.00257969	-0.000556269	0.0199603	0.00201772	-0.00117605	-0.00195818	-0.00865506
B4GALT7	-0.0121496	-0.00462986	-0.0186072	-0.00379373	0.00750178	0.0100694	0.00264395	-0.00130185	3.29736e-05	0.0119195	-0.00211538	0.00622684	-0.00346183	0.000720462	0.00688516
PTDSS1	0.0166967	-0.00436696	0.00074789	-0.0113604	0.000688198	-0.00288979	-0.00216496	-0.00130785	-0.00252918	0.00571976	0.0058297	0.0139417	0.00918411	0.0039042	0.0127104
MTERF3	-0.00252136	-0.00329413	0.0172265	0.00814546	-0.00579409	0.0149776	-0.00439168	0.0127091	0.0187127	0.000272433	-0.00268359	-0.0133349	-0.0114275	0.00476946	0.00498821
UQCRB	0.0156259	-0.000181533	0.00699578	-0.00530753	0.00853458	-0.00623123	0.000604357	0.0084311	0.0149006	-0.00120966	0.0162853	-0.00167635	-0.0115394	-0.00239168	-0.00606843
FASTKD3	0.00528683	-0.00163009	0.0131522	0.0129924	-0.00757795	0.0173619	0.00534959	0.00655592	0.00544469	-0.0161725	-0.00406192	-0.0150417	0.0131806	0.00105019	-0.00350635
CETN3	0.0133707	-0.0055322	0.0114296	9.99754e-05	-0.00929457	0.00903847	0.00264265	0.00867414	-0.00358484	-0.00557314	-0.00381031	-0.0150962	-0.00937951	-0.00885948	0.0118096
SMAD5	0.00101916	0.0153007	0.00362178	-0.00957185	0.00987982	0.0103164	-0.00473244	0.00532587	-0.0143893	-0.011407	0.0101802	0.0180797	0.00484654	0.0198108	0.00697745
HNRNPK	0.0152302	0.00470432	0.0102785	-0.00411562	0.0127479	-0.0123903	0.00406035	0.00017758	0.00593381	0.00775344	-0.00791348	0.00348687	0.0110967	0.0096317	0.00600804
CCNH	-0.010794	0.0144125	0.00686004	0.0023345	0.0216025	0.00884762	0.00535037	0.00398971	-0.00126536	0.00241809	-0.0074818	0.00912197	-0.000802874	-0.00387758	0.00230637
RASA1	-0.0123403	0.0140994	0.0138586	-0.00371445	0.00403017	0.00610823	0.00352372	-0.000508129	-0.00533958	-0.000920291	0.0023503	0.00397445	0.00881253	-0.01311	0.0121394
C9orf64	0.0163177	0.00535433	-0.0020073	0.0101266	-0.00790313	0.00813058	-0.00715126	-0.000261701	-0.00121965	-0.00174596	-0.000443386	0.000873964	-0.00358069	0.00108612	0.00955563
GKAP1	-0.00244616	0.000352506	0.0137249	-0.0191123	0.00460086	-0.000666148	0.00646525	0.0165044	-0.00015288	-0.00697753	0.00111433	-0.0039013	-0.0291336	-0.00612966	-0.0216081
SLC28A3	-0.00216675	0.0116207	0.00240055	0.00276607	-0.00356386	-0.00284913	-0.00611969	-0.000464143	0.00206629	0.0166762	0.00271513	0.01375	-0.000457714	-0.0100936	-0.0160158
NAA35	-0.00540516	0.00210922	0.0232094	-0.00373325	0.00802952	0.0104302	0.000829469	0.00046919	-5.1209e-05	-0.00202562	0.0210399	0.007041	0.00534216	-0.00626818	0.00585422
GOLM1	0.000377298	0.0220084	0.00361148	0.00536285	-0.00301279	-0.00830762	-0.00642504	0.00465006	0.010864	0.000526904	0.00420944	0.00384203	-0.00496095	0.00155492	0.00347686
AGTPBP1	0.0075148	0.0156517	0.00924439	-0.00508007	0.0126199	2.9877e-06	0.00214011	-0.00868894	0.00958747	-0.0323169	-0.00393037	0.0062304	-0.0153813	-0.0110597	0.0106264
DAPK1	-0.00286841	0.0216922	-0.00705052	0.0021153	-0.00150613	-0.00823764	0.000173052	0.00171962	0.00484283	-0.0208904	0.0171416	0.0141758	0.000624171	-0.00687032	0.00479661
TRIP13	0.00846827	-0.0118844	0.00397097	0.0205951	0.0048246	0.00246929	-0.00836772	0.00634332	0.00378397	0.00272213	-0.025138	0.00569518	-0.00105109	-0.022544	0.00555185
CEP72	-0.00825103	-0.00879246	-0.00896273	0.00176643	-0.0086222	0.0144735	0.00663562	-0.00252679	-0.00329215	0.0194175	0.0200846	0.0147812	-0.000367936	0.0111676	-0.00835032
TPPP	-0.00805738	-0.00470611	-0.00733454	0.00449559	-0.00381607	-0.000170218	0.00891351	-0.00974271	-0.0058836	-0.0217212	0.00894938	-0.00894855	0.0141359	0.0188943	-0.00906389
SDHA	-0.0129026	-0.00295618	-0.00543466	0.00737472	0.0212316	0.00448268	0.000561868	-0.00477294	0.00426212	0.0153467	-0.0138091	0.00909119	0.000655907	0.00179946	-0.00598603
CCDC127	0.00351829	-0.00974529	0.0048651	-0.00357944	-0.0151929	0.00694673	-0.00723434	-0.00292382	-0.000315157	-0.00906964	0.0396523	-0.00437934	0.0130137	0.00523132	0.00136792
ERAP1	0.00827119	0.00352534	0.0144789	0.0146154	-0.00174946	0.00170359	-0.000805601	-0.00300002	0.00722664	0.00604895	-0.0027904	0.018538	0.00490517	-0.0042857	-0.00890653
CAST	-0.00250171	0.0160112	0.0160053	0.0135924	-0.00128695	-0.00820473	-0.00187089	0.011642	0.0061711	-0.0136871	0.0092123	-0.000917342	-0.00948335	0.00175329	-0.0130105
RHOBTB3	0.00256478	0.00636181	-0.00102589	-0.00820018	0.0118848	0.0223471	-0.00501153	-0.0114916	-0.00143392	0.00142405	0.0112114	-0.000593318	0.00609171	0.00330636	-0.00649259
GLRX	0.0167786	0.00702793	-0.00382436	0.00461453	-0.00809833	0.00539165	0.0020889	0.00750538	0.00439224	0.00346248	-0.000124925	-0.00323046	-0.00183349	0.0100856	0.00611823
ARSK	0.011761	-0.00309909	0.0064647	-0.00860808	-0.00522144	0.0127667	-0.00738725	6.53488e-05	-0.0103623	-0.00417101	0.0163721	-0.0114089	-0.000876921	0.00354851	-0.0176865
NSUN2	0.000226869	0.00732539	0.0147944	0.012561	-0.0110241	0.00727061	-0.0199507	0.00215956	-0.0107207	0.00719399	-0.0029192	0.00551307	-0.00920798	-0.00540067	0.00334977
MCTP1	0.00257889	0.0269513	-0.00507878	-0.00762387	0.000113615	0.00457984	-0.0087148	-0.00245074	0.0118173	0.00188611	-0.00385519	0.00700535	0.0018588	-0.00442015	-0.00269803
SLF1	0.0032251	0.0055709	-0.00156041	0.00974612	0.0127038	0.0293831	-0.0160538	0.00142085	-0.0106258	-0.0117061	0.00898856	0.00177981	-0.00446856	-0.0308918	-0.00288214
NDUFS6	0.01223	-0.00499102	-0.00274153	0.00257851	0.0132097	-0.00971385	-0.0040962	0.0155204	0.00987351	0.0108059	0.0266254	-0.00104683	-0.0211843	-0.00989566	0.000397335
MRPL36	0.0169797	-0.00261691	-0.00724374	0.00491294	-0.00181619	0.00293079	0.0014829	0.00290083	0.00453713	0.00293721	-0.00306938	0.00320314	6.06253e-05	0.0111319	0.004754
LPCAT1	0.00778756	-0.00319408	-0.011179	0.0252797	0.00954977	0.00935374	-0.00429538	-0.0131064	-0.00824067	-0.0123219	0.000582377	0.00672643	0.00577025	0.00868039	-0.00318021
CLPTM1L	0.0120497	-0.00829146	-0.0134333	0.00565295	0.00116631	0.00370412	-6.44357e-05	-0.0091034	-0.0221562	-0.00388731	-0.0076831	0.016756	0.0106097	-0.00586197	-0.00930465
VCAN	-0.000597881	0.0244767	-0.00114699	0.00316931	-0.0113462	-0.00635995	0.00196856	0.00544542	0.0073411	-0.0102508	-0.00524858	0.029127	-0.00913691	0.00278845	0.00390021
XRCC4	0.0142147	0.0102495	-5.54202e-05	0.013117	-0.00413437	0.00458502	0.00861191	0.00663593	0.00430257	0.00213435	0.000817926	-0.0056429	0.00139694	-0.00528487	0.00167614
ATG10	0.016207	-0.0045487	-0.000293497	-0.0162417	0.000133107	-0.00112251	-0.0018757	0.00483554	0.00409483	0.00852738	0.00173657	0.00512258	0.00126804	0.00245235	-0.00140904
ZCCHC9	0.0132775	-0.00156528	0.00887001	0.0100321	-0.00991346	0.0068412	0.00411437	0.0132297	0.00128966	-0.012119	0.00630155	-0.0103128	0.00596123	0.000779943	0.0123758
CD180	0.00641183	0.00496697	-0.00261028	0.00959686	-0.0228782	0.00793486	-0.0156107	0.0171982	-0.0325259	0.0020182	-0.00100522	-0.00118513	0.00570335	0.0197553	0.0192862
SLC30A5	0.0162895	0.00683723	0.00374758	-0.00391159	-0.00330878	0.0122649	-0.00919652	0.00145895	-0.00218296	-0.00510847	-0.0032577	0.000671018	0.00846579	-0.00733551	-0.00294319
RAD17	0.0028054	-0.00847364	0.0220238	-0.00560012	0.0102913	-0.0129071	0.00970131	0.0201778	-0.00796443	-0.00940293	-0.00155489	-0.000345128	2.7732e-05	-0.00196259	0.0107528
MCCC2	0.0023	-0.0140239	0.00935117	0.0114509	0.00215646	0.0206518	-0.0161912	0.00908882	-0.0034816	0.0134914	0.000894701	0.00824249	0.0180006	0.00656287	0.0155441
PTCD2	-0.010158	-0.00863164	0.0161814	0.00863406	-0.0131293	0.00368451	0.000453405	0.00151834	0.0101941	-0.003593	-0.0076313	0.0105059	0.00215787	0.0147032	-0.000945269
BTF3	0.0167009	-0.00304616	0.00504943	-0.0112586	0.00526334	-0.00376241	-0.00131486	0.00773386	0.0110768	0.00329524	0.00794574	0.00315832	-0.000560186	3.52226e-05	0.00673172
ANKRA2	0.0008466	-0.00913485	0.00935412	-0.0102626	0.0130472	-0.00441158	0.0182808	0.0019492	-0.00483692	-0.0275469	-0.0192326	-0.026893	-0.0138448	-0.000765134	-0.000273014
ARHGEF28	-0.00360063	-0.0058091	-0.00299773	0.022054	0.0213873	0.00122	0.000728815	-0.000703839	-0.00467794	-0.00660146	0.00957563	0.00878658	0.00192839	0.013884	0.00626972
HEXB	0.0137908	0.0124525	-0.00736433	-0.000357848	-0.00393238	-0.00155501	0.0145432	0.00488396	0.0113116	-0.0136883	0.00694704	0.0144803	0.00595957	-0.00249393	0.00349584
GFM2	0.00886916	0.00721016	0.00577732	0.0139768	0.00749336	0.0216223	-1.55451e-05	0.013757	-0.00593249	-0.00298998	0.00701154	0.00672591	0.016662	0.00118511	0.0192803
POLK	-0.00233667	0.0223439	0.0165556	0.0034393	-0.00764297	0.00448362	0.00837537	0.00313225	-0.00718965	-0.00137058	0.00155892	-0.0150109	-0.000514093	-0.0122734	0.0103926
CERT1	-0.00433542	0.0253697	0.00298333	0.00459005	0.00547378	-0.000553988	0.0153288	-0.00784344	-0.00319959	9.55388e-06	-0.00290996	0.00959896	0.0121565	-0.0125342	0.000468703
HMGCR	0.0108227	0.0148442	0.00389084	0.0126102	-0.00206188	0.0027598	0.00615946	-0.000660198	6.9238e-05	-0.00694009	0.00411583	0.00553026	0.00485358	-0.00858605	0.00463232
POC5	0.00669461	0.000399643	0.00274787	0.0030629	0.00465045	0.0243356	-0.000514425	0.0197499	-0.0172627	-0.00463746	0.00118797	-0.0181272	0.0141597	0.0119927	-0.00400793
F2RL2	-0.0132809	0.0086824	-0.00346836	0.0084311	0.0111626	0.00625919	-0.00491742	-0.000493407	-0.0080215	0.00113174	0.0163852	0.0137797	0.00408975	0.000290516	-6.62247e-05
IQGAP2	-0.00338888	0.0191739	0.0105098	0.0166656	0.00981241	-0.0044023	-0.0166726	0.00168519	0.00971138	-0.0173227	0.00556909	0.00775083	0.0062223	0.00215619	-0.00235036
F2RL1	0.0128803	0.0055288	-0.00303915	-0.00584827	-0.0187138	-0.00445466	0.00118584	0.000793863	0.00166801	-0.005361	0.00300945	0.00850443	0.00111199	-0.0113892	0.010132
AP3B1	0.0059085	0.0177075	0.0102886	0.0104526	0.0150568	0.00505191	0.00681107	-0.00491651	-0.0141962	0.00948986	0.00134005	0.012502	-0.00502728	-0.0103667	0.0137
SCAMP1	0.014709	0.0143926	0.0065477	-0.000859739	0.00410661	-0.00021558	0.0101042	-0.006296	-0.00549178	-0.00433959	0.000675413	-0.00215408	-0.00259968	0.0112059	-0.00496488
JMY	-0.00805331	-0.00452259	0.0214102	-0.01051	0.0092349	-0.0125932	0.00819218	-0.00906164	0.00429022	-0.00681416	0.0194319	-0.00230531	-0.00595676	-0.00811055	0.0021686
DIMT1	0.00453856	0.016017	0.00818967	-0.0144505	0.0101342	-0.00298418	-0.0325517	-0.00942636	0.00615162	0.00841807	-0.0074719	-0.0114134	0.00884036	-0.00572879	-0.00937648
KIF2A	0.00259483	0.0163556	0.00771002	-0.0161061	0.0093823	0.00044812	-0.031046	-0.0141788	0.00585163	0.00504663	-0.00627107	-0.0103027	0.0065341	-0.00925159	-0.0137833
ERCC8	0.00155886	-0.000782567	0.0217262	-0.0114323	-0.00153712	0.0132823	0.00524951	-0.00315715	0.00230299	-0.00902251	0.00606917	0.0287497	-0.014525	-0.00441682	-0.0112154
ELOVL7	0.00509982	0.0189513	-0.00605935	-0.0179408	0.001586	0.0025991	-0.0174201	-0.00883485	0.00694467	-0.00487417	-0.00690326	-0.00295892	0.00769586	0.0111566	-0.00776389
DEPDC1B	0.0110785	-0.0116055	0.00181298	0.021768	0.0038816	0.00240321	-0.00811675	0.00531014	0.00343328	-0.00212684	-0.0176473	0.00384925	-0.000927273	-0.0109344	-0.00455657
PDE4D	-0.00170929	-0.000210469	0.0166382	-0.0103315	0.0220958	-0.0152504	0.0140825	-0.0190703	0.00797402	-0.00735544	0.00135846	0.00147849	0.00199464	-0.00747005	-0.0123612
PLK2	-0.00664368	0.00878271	-0.003209	-0.016719	0.0125741	-0.0187911	-0.00268836	0.00545526	-0.00852493	-5.18188e-05	-0.00389928	0.000462812	0.0137378	-0.0180327	-0.00872484
THBS4	-0.012386	0.003418	-0.00361039	-0.00775346	-0.00537964	0.00638952	0.00859889	-0.0156073	0.00576372	0.017773	0.00522664	-0.00685024	0.00175031	-0.000284592	0.0109661
SERINC5	-0.00119655	-0.000707621	0.00794782	-0.0171913	-0.0207605	0.0089308	0.021853	-0.0237534	0.00950878	0.0161717	0.00119895	0.0126811	-0.00257906	-0.00175226	-0.00151959
[truncated: 7,629 more rows]
