# Supplementary material for: Cross-species blood transcriptional correlates of BCG-mediated protection against tuberculosis include innate and adaptive immune processes
Source: JCI Insight. 2025 Nov 11;10(24):e194450. doi: 10.1172/jci.insight.194450 (PMC12890509; doi:10.1172/jci.insight.194450)
Supplement: Supporting data values [file jciinsight-10-194450-s153.xlsx]

## Sheet: Fig. 2B
PC	variance	pct	pct_cum
0	0	0	0
1	2774.48	28.8168	28.8168
2	1085.69	11.2764	40.0932
3	924.574	9.60298	49.6962
4	709.578	7.36995	57.0662
5	471.224	4.8943	61.9605
6	431.382	4.48049	66.441
7	259.93	2.69973	69.1407
8	235.803	2.44914	71.5898
9	219.144	2.27611	73.8659
10	156.681	1.62735	75.4933
11	138.13	1.43467	76.9279
12	122.985	1.27737	78.2053
13	107.609	1.11766	79.323
14	96.4604	1.00187	80.3249
15	90.9663	0.94481	81.2697
16	85.1201	0.884089	82.1538
17	83.7275	0.869625	83.0234
18	74.3705	0.77244	83.7958
19	68.9495	0.716136	84.512
20	64.3684	0.668555	85.1805
21	62.2847	0.646912	85.8274
22	59.9121	0.622269	86.4497
23	57.3096	0.595239	87.0449
24	52.1238	0.541377	87.5863
25	49.8899	0.518176	88.1045
26	48.2304	0.500939	88.6054
27	47.7794	0.496255	89.1017
28	46.1684	0.479522	89.5812
29	43.9768	0.456759	90.038
30	42.6494	0.442973	90.4809
31	40.3928	0.419534	90.9005
32	40.1585	0.417101	91.3176
33	39.5859	0.411154	91.7287
34	38.5953	0.400865	92.1296
35	38.4232	0.399077	92.5287
36	37.3763	0.388204	92.9169
37	36.6958	0.381136	93.298
38	35.4853	0.368564	93.6666
39	35.2518	0.366138	94.0327
40	34.9847	0.363364	94.3961
41	34.186	0.355069	94.7511
42	33.5891	0.348868	95.1
43	32.6342	0.338951	95.439
44	32.1597	0.334022	95.773
45	31.2669	0.32475	96.0977
46	31.0768	0.322776	96.4205
47	30.6674	0.318523	96.739
48	29.6645	0.308107	97.0471
49	28.6152	0.297208	97.3444
50	28.1713	0.292598	97.6369
51	27.9531	0.290331	97.9273
52	27.0089	0.280524	98.2078
53	26.6671	0.276975	98.4848
54	25.4312	0.264138	98.7489
55	25.2167	0.26191	99.0108
56	24.5572	0.25506	99.2659
57	24.2238	0.251597	99.5175
58	23.8774	0.247999	99.7655
59	22.5795	0.234519	100
60	1.05706e-27	1.0979e-29	100

## Sheet: Fig. 2C
Average univariate regression coefficients and corresponding p-values from 5-fold cross validation
BCG-stimulated ICS data ~ hPC derived from bulk RNAseq
Univariate regression coefficients (B_human)
	Neut TNF+							Neut PD-L1 (MFI)							CD3+IFNg+							CD3+TNF+							CD3+IFNg-TNF+							CD3+IFNg+TNF-							CD3+IFNg+TNF+
Fold #	1	2	3	4	5	Mean		1	2	3	4	5	Mean		1	2	3	4	5	Mean		1	2	3	4	5	Mean		1	2	3	4	5	Mean		1	2	3	4	5	Mean		1	2	3	4	5	Mean
hPC1	-0.143311	0.164111	0.485559	-0.172714	0.338295	0.134388		-0.0422929	-0.50635	-0.195266	-0.283471	-0.52126	-0.309728		3.82919	2.40855	2.70622	3.32735	2.48188	2.95064		0.516818	0.741849	1.61482	0.738888	-0.326741	0.657127		-0.312034	-0.0675747	-0.181101	-0.29002	-0.114715	-0.193089		3.90724	2.50349	2.97764	3.84736	1.8756	3.02227		1.12074	-0.24358	1.64216	0.860778	1.24038	0.924095
hPC2	-1.00555	-0.676759	-0.390595	-0.841541	-0.566746	-0.696238		-0.145045	-0.473379	0.131808	-1.10468	-0.291651	-0.37659		-1.47822	-1.23295	-1.21601	-1.99841	-0.79237	-1.34359		-2.33375	-2.95366	-1.11284	-1.72809	-1.0726	-1.84019		-0.36864	0.263314	-0.833822	-0.417993	-0.0914649	-0.289721		-0.0246663	-2.23681	-0.975813	-0.966768	-1.02711	-1.04623		-2.20466	-1.8421	-2.40846	-1.76329	-2.8519	-2.21408
hPC3	-1.0459	-1.29657	-0.692176	-0.600812	-1.15295	-0.957682		0.57292	0.72707	0.0340728	0.592023	0.274204	0.440058		-0.705839	-1.62499	-1.16452	-0.486208	-1.72537	-1.14138		-1.28749	-2.25537	-0.715983	-1.07912	0.259142	-1.01577		-0.192537	0.27806	-1.08828	-0.217676	-0.237679	-0.291622		-1.20393	-1.42577	-0.97075	-0.458422	-1.01109	-1.01399		-1.82207	-0.285691	-0.920602	-0.774424	-2.44852	-1.25026
hPC4	2.64306	2.49029	3.07351	2.52183	2.54416	2.65457		2.1655	2.22997	1.71625	2.13323	2.7059	2.19017		-2.57922	-1.77271	-3.63125	-2.22689	-3.51358	-2.74473		0.111575	-1.80061	-0.225496	0.225318	0.477881	-0.242267		1.8291	1.87901	0.00142446	1.29047	1.58263	1.31653		-2.59281	-3.19058	-2.61945	-3.15818	-2.31274	-2.77475		-0.734287	-1.2183	-0.759963	-0.611306	-0.691317	-0.803034
hPC5	2.04316	1.15245	-0.299922	0.616651	1.56212	1.01489		0.606739	1.10268	0.544521	0.402144	0.463243	0.623864		2.29245	2.70099	1.55427	1.57063	1.13334	1.85034		0.506292	0.966421	0.519925	0.733697	-0.268267	0.491614		0.291576	0.790186	-0.187581	0.258556	0.0954041	0.249628		1.71748	1.80281	2.21177	1.70605	1.97044	1.88171		0.648326	-0.764838	0.309813	1.47716	0.636914	0.461474
hPC6	-0.941708	-1.12138	-1.11218	-1.54681	-1.51732	-1.24788		-0.387179	0.25696	0.200201	0.292973	-0.296624	0.013266		1.10384	0.828323	0.384086	0.197228	1.31371	0.765438		-0.95897	-1.41881	-0.863913	-0.794909	-1.02224	-1.01177		-0.514851	0.110359	-1.5373	-0.412325	-0.789059	-0.628635		1.19987	-0.212946	2.12108	0.706569	1.33514	1.02994		-1.49277	-0.825269	-1.17964	-0.684586	-1.08437	-1.05333
hPC7	0.337302	0.990725	0.220117	0.531592	0.392511	0.494449		-1.23571	-1.05031	-0.570499	-1.18074	-0.627708	-0.932991		-0.611156	0.064328	0.220501	0.107816	-0.151666	-0.0740353		-0.411507	0.640287	0.53809	-0.0509322	-0.00295975	0.142596		-1.01063	-0.393181	0.453511	-0.877502	-0.761489	-0.517858		0.0039357	1.11341	-0.0915678	-0.916435	-0.722349	-0.122601		0.274791	0.325227	0.364329	1.25046	-0.297671	0.383427
hPC8	-0.101769	-0.516392	0.563117	-0.401509	-1.0732	-0.30595		0.0792871	0.259723	0.0419562	0.337853	0.815106	0.306785		3.46299	2.23294	2.48723	2.68591	2.33439	2.64069		1.47487	0.740335	2.08339	1.19446	0.385679	1.17575		1.03919	0.81326	0.985012	0.60617	1.01579	0.891884		2.7694	2.48331	2.91283	3.06064	1.88183	2.6216		1.24927	0.441903	1.34136	1.5295	1.26106	1.16462
hPC9	2.11705	3.14892	3.37126	2.0274	2.14016	2.56096		2.49156	3.19925	2.18444	2.87554	3.49022	2.8482		2.11689	2.46464	2.46731	3.00986	1.60186	2.33211		3.81842	2.56699	3.08993	3.10806	3.55337	3.22735		2.95913	2.72915	1.89175	2.80094	3.55446	2.78709		1.96962	2.05624	2.50606	1.72033	1.39438	1.92932		3.35959	2.88363	2.98934	2.45625	2.91522	2.92081
hPC10	-1.76332	-1.50315	-0.769058	-1.18481	-1.20428	-1.28493		0.334612	0.334942	-0.131464	-0.172248	0.13471	0.10011		0.197987	1.23241	0.949575	0.968041	0.552089	0.78002		0.685763	0.99166	0.47672	0.902073	1.45703	0.902648		0.307466	0.962158	1.15826	1.2748	1.03789	0.948115		0.700053	0.892319	0.368593	0.377934	1.1171	0.6912		0.673116	1.74176	0.53762	0.236513	0.763068	0.790416
hPC11	0.471031	0.388891	-0.319203	0.873578	0.82999	0.448858		-0.307489	-0.377409	0.900261	-0.562978	0.119658	-0.0455915		-0.136063	0.185911	0.243374	-0.181088	0.96965	0.216357		-0.573044	-0.800213	-0.446694	-1.17419	-0.621219	-0.723071		-0.387986	-0.347938	-1.17568	-0.71999	-1.02869	-0.732055		1.06959	0.861457	0.244744	-0.441495	0.253396	0.397537		-1.14808	0.440666	-0.211811	-0.857203	-1.33054	-0.621394
hPC12	-0.764084	-0.253261	-0.590074	-0.463616	-1.14199	-0.642605		0.456459	-0.179174	0.412774	-0.994407	0.223151	-0.0162392		-0.791159	0.265455	-0.752009	0.237646	-0.0822608	-0.224466		-0.891968	-1.66898	-1.27888	-0.745651	-0.355472	-0.98819		-0.447194	-0.65085	-1.56816	-0.910703	-0.723674	-0.860116		-0.656672	-0.197822	-0.0891121	-0.0681351	0.879319	-0.0264844		-1.69076	-0.165253	-0.994398	-1.45396	-0.407296	-0.942334
hPC13	-1.32389	-2.30605	-1.52552	-2.12664	-1.91209	-1.83884		0.0228275	-0.225978	-0.939222	0.348717	0.171425	-0.124446		-0.075583	0.580977	-1.18776	0.0550474	1.42623	0.159782		-0.53857	-0.784232	-0.472841	-0.825816	1.34639	-0.255013		0.512585	1.81572	1.23271	1.33985	1.12724	1.20562		0.240364	-1.07893	0.229832	0.276664	2.53194	0.439975		-0.618265	1.35513	-1.20336	-1.41288	-2.20506	-0.816887
hPC14	0.641761	-0.121248	-0.125964	0.00963261	-0.200059	0.0408244		-0.391133	-1.06976	-0.539783	-1.34579	-0.718554	-0.813005		-0.158073	1.49912	0.183623	0.245168	-0.260293	0.301909		0.786674	1.79421	0.632269	1.22822	0.569843	1.00224		-0.734346	-0.198724	2.01528	-0.254826	0.0213275	0.169742		-0.622889	0.946197	0.247895	-0.175833	-0.115049	0.0560643		1.42398	1.17621	1.37782	0.768874	1.60592	1.27056
hPC15	0.842806	0.342538	-0.0466656	0.024238	0.342011	0.300985		0.227494	-0.125188	-0.112265	0.217232	0.491707	0.139796		0.0154818	0.294391	0.352504	-0.746677	-0.413156	-0.0994912		0.307989	1.20065	0.241808	0.0794209	0.414302	0.448834		-0.0444654	-0.491412	-0.285959	-0.409148	-0.500392	-0.346275		-0.329734	-0.405225	-0.337615	-0.34742	0.337605	-0.216478		0.851742	1.20721	0.376752	0.88166	-0.229401	0.617592
Corresponding p-values
	Neut TNF+							Neut PD-L1 (MFI)							CD3+IFNg+							CD3+TNF+							CD3+IFNg-TNF+							CD3+IFNg+TNF-							CD3+IFNg+TNF+
Fold #	1	2	3	4	5	Mean		1	2	3	4	5	Mean		1	2	3	4	5	Mean		1	2	3	4	5	Mean		1	2	3	4	5	Mean		1	2	3	4	5	Mean		1	2	3	4	5	Mean
hPC1	0.886699	0.870395	0.629689	0.863651	0.736714	0.79743		0.966457	0.615139	0.846083	0.778116	0.604742	0.762107		0.000403588	0.0202714	0.00964806	0.00175377	0.016869	0.00978916		0.607872	0.46212	0.113499	0.463812	0.745379	0.478536		0.756489	0.94643	0.85712	0.773133	0.909181	0.848471		0.000318003	0.0160815	0.0047101	0.000373752	0.0672065	0.017738		0.268479	0.808688	0.107686	0.393924	0.221263	0.360008
hPC2	0.320131	0.502101	0.697981	0.404495	0.573703	0.499682		0.885338	0.638283	0.895737	0.27517	0.771893	0.693284		0.146471	0.224141	0.230465	0.0517354	0.432302	0.217023		0.0242407	0.00502539	0.271818	0.0908295	0.289169	0.136217		0.714164	0.793538	0.408885	0.67794	0.927529	0.704411		0.980433	0.0304149	0.334492	0.338828	0.309859	0.398805		0.0327522	0.0722066	0.0202759	0.0846408	0.00654087	0.0432833
hPC3	0.30132	0.201537	0.492464	0.55098	0.255018	0.360264		0.569615	0.471034	0.972973	0.556798	0.785182	0.671121		0.484009	0.111308	0.250489	0.629179	0.091323	0.313262		0.204653	0.0291345	0.477784	0.286286	0.796708	0.358913		0.848207	0.782269	0.282398	0.828665	0.813209	0.71095		0.235054	0.160992	0.336979	0.648856	0.317378	0.339852		0.0752462	0.776455	0.362278	0.44273	0.0183061	0.335003
hPC4	0.0113392	0.0166125	0.00362542	0.0152829	0.0144569	0.0122634		0.0358119	0.0308993	0.0931508	0.0383941	0.0095882	0.0415689		0.0133216	0.0831998	0.000732156	0.0310028	0.00101986	0.0258552		0.911668	0.078621	0.822638	0.822752	0.635048	0.654145		0.0741662	0.0668768	0.99887	0.20348	0.120509	0.29278		0.0128748	0.00261899	0.0120387	0.0028344	0.0253662	0.0111466		0.466669	0.229603	0.45133	0.544073	0.492918	0.436918
hPC5	0.0470546	0.25536	0.765649	0.540572	0.125265	0.34678		0.547142	0.276163	0.588832	0.689482	0.645423	0.549408		0.026719	0.00977862	0.127283	0.123275	0.263074	0.110026		0.615179	0.339116	0.605722	0.466939	0.78972	0.563335		0.771981	0.433657	0.852067	0.797157	0.924417	0.755856		0.0929224	0.0782695	0.0322219	0.0948924	0.0549594	0.0706531		0.520144	0.448451	0.758166	0.146599	0.527408	0.480153
hPC6	0.351484	0.268211	0.272103	0.128914	0.13618	0.231378		0.70049	0.798407	0.842246	0.77089	0.768118	0.77603		0.275661	0.411958	0.702764	0.844537	0.195602	0.486105		0.342814	0.162998	0.392321	0.430839	0.312133	0.328221		0.609234	0.912627	0.131381	0.682059	0.434215	0.553903		0.236609	0.832352	0.0395865	0.483477	0.188546	0.356114		0.142635	0.413671	0.244484	0.497116	0.283975	0.316376
hPC7	0.737493	0.327237	0.826798	0.597623	0.696534	0.637137		0.223125	0.299312	0.571241	0.243911	0.533368	0.374191		0.544241	0.949	0.826501	0.914621	0.880128	0.822898		0.682699	0.525306	0.593226	0.959605	0.997652	0.751698		0.317721	0.696084	0.652409	0.384875	0.450337	0.500285		0.996878	0.271578	0.927457	0.364324	0.473817	0.606811		0.784763	0.746551	0.717357	0.217596	0.767324	0.646718
hPC8	0.919402	0.608166	0.576213	0.689946	0.288903	0.616526		0.937164	0.796289	0.966723	0.737045	0.419305	0.771305		0.00120174	0.0306884	0.0167378	0.0100949	0.0240981	0.0165642		0.147367	0.463029	0.0430574	0.238556	0.701552	0.318712		0.304393	0.420448	0.330004	0.547448	0.315161	0.383491		0.00819167	0.0168999	0.00560796	0.00371694	0.0663362	0.0201505		0.21817	0.660724	0.186686	0.13314	0.213785	0.282501
hPC9	0.039945	0.00294231	0.0015674	0.0485694	0.0377978	0.0261644		0.0165607	0.00255603	0.0343017	0.00614175	0.00109243	0.0121305		0.0399597	0.0176904	0.0175754	0.00427294	0.116185	0.0391367		0.000417024	0.013736	0.00346508	0.00325979	0.000906734	0.00435692		0.0049517	0.00909375	0.0651179	0.00748412	0.000903809	0.0175103		0.0551975	0.045721	0.01598	0.0922438	0.17005	0.0758385		0.0016209	0.00606269	0.00456298	0.0179636	0.00552253	0.00714654
hPC10	0.0847908	0.139943	0.445968	0.242311	0.234776	0.229558		0.739508	0.739261	0.896007	0.864015	0.893442	0.826447		0.843967	0.224342	0.347515	0.338198	0.583619	0.467528		0.49646	0.326786	0.635921	0.371821	0.152053	0.396608		0.759939	0.341229	0.253008	0.208923	0.304865	0.373593		0.48758	0.377076	0.714199	0.707256	0.269879	0.511198		0.504394	0.0885375	0.593549	0.814108	0.449405	0.489999
hPC11	0.639946	0.699232	0.751084	0.386986	0.410926	0.577635		0.759922	0.707684	0.372883	0.576244	0.905286	0.664404		0.892392	0.853369	0.808847	0.857111	0.337404	0.749825		0.569532	0.427887	0.657287	0.246497	0.53759	0.487759		0.699898	0.729546	0.246046	0.475254	0.309125	0.491974		0.290639	0.393657	0.807793	0.660969	0.801116	0.590835		0.257139	0.661612	0.833233	0.395875	0.190042	0.46758
hPC12	0.448895	0.801246	0.55816	0.645158	0.259498	0.542591		0.650305	0.858624	0.681777	0.325342	0.824428	0.668095		0.433095	0.791899	0.45605	0.813234	0.934804	0.685817		0.377262	0.102223	0.207643	0.459755	0.723897	0.374156		0.656929	0.518528	0.124008	0.367304	0.473011	0.427956		0.514812	0.844096	0.929397	0.94598	0.3839	0.723637		0.0979556	0.869501	0.325466	0.152897	0.685721	0.426308
hPC13	0.192378	0.0258792	0.134285	0.0389683	0.0622433	0.0907509		0.981891	0.822265	0.352744	0.728928	0.864658	0.750097		0.940093	0.56422	0.241299	0.956344	0.160702	0.572532		0.592898	0.437106	0.638664	0.413265	0.184919	0.45337		0.610806	0.0762319	0.224228	0.187022	0.265616	0.272781		0.811165	0.286499	0.819288	0.783305	0.0149036	0.543032		0.539588	0.182294	0.235273	0.164571	0.0326025	0.230866
hPC14	0.524358	0.904046	0.900334	0.992357	0.842336	0.832686		0.697587	0.290559	0.592068	0.185111	0.47613	0.448291		0.875123	0.140983	0.855153	0.807441	0.795825	0.694905		0.43569	0.0796523	0.530483	0.22575	0.571618	0.368639		0.466634	0.843394	0.0500099	0.800019	0.983079	0.628627		0.536573	0.349216	0.805369	0.861214	0.908918	0.692258		0.161507	0.245835	0.175226	0.445985	0.115288	0.228768
hPC15	0.403895	0.733577	0.962991	0.98077	0.733935	0.763034		0.821094	0.900945	0.911124	0.829009	0.625317	0.817498		0.987718	0.769843	0.726143	0.459142	0.681455	0.72486		0.759544	0.236311	0.810053	0.93705	0.680621	0.684716		0.964735	0.625577	0.776252	0.684372	0.619237	0.734035		0.743165	0.687276	0.737259	0.729895	0.737231	0.726965		0.39897	0.233802	0.708169	0.382646	0.819597	0.508637
[truncated: 84 more columns]

## Sheet: Fig. 3A
	PC	human	nhp.d2	nhp.wk2	nhp.wk4	nhp.wk12		nhp.d2	nhp.wk2	nhp.wk4	nhp.wk12
	PC1	28.8168	6.35496	10.0513	8.88196	11.8824		22.3885	23.229	24.0549	22.1498
	PC2	11.2764	23.4729	29.607	21.6653	26.3566
	PC3	9.60298	34.2385	20.4223	31.0607	25.2106
	PC4	7.36994	6.17447	10.5314	7.84651	7.31263
	PC5	4.8943	1.95228	3.79785	2.68055	2.83968
	PC6	4.48049	8.45251	6.89441	8.33376	8.08676
	PC7	2.69973	6.4331	4.66653	2.42752	3.77302
	PC8	2.44914	2.69367	2.08554	5.07622	4.59188
	PC9	2.27611	2.58333	4.31181	5.03193	3.708
	PC10	1.62735	3.5556	2.52265	1.66939	1.47435
	PC11	1.43467	1.05908	1.65932	0.933339	0.724677
	PC12	1.27737	0.907073	1.38335	1.43167	1.93979
	PC13	1.11766	0.799449	0.918173	1.59463	1.06776
	PC14	1.00187	0.581808	0.779353	0.698634	0.496674
	PC15	0.94481	0.741223	0.36894	0.667904	0.53515

## Sheet: Fig. 3B
Average univariate regression coefficients and corresponding p-values from 5-fold cross validation
Bacterial burden (CFU) ~ hPC-projected NHP bulk RNAseq at 4 post-vax timepoints
Univariate regression coefficients (B_NHP)
	NHP d2								NHP wk2								NHP wk4								NHP wk12
Fold #	1	2	3	4	5	Mean	SD		1	2	3	4	5	Mean	SD		1	2	3	4	5	Mean	SD		1	2	3	4	5	Mean	SD
hPC1	-0.420718	-1.05819	-1.53718	-1.80641	-0.667245	-1.09795	0.578916		-1.40247	-2.64858	-2.04013	-2.05078	-1.62591	-1.95357	0.477245		-0.000106249	1.13436	0.787664	-0.797908	0.112095	0.247221	0.750137		0.745811	2.34627	0.667469	1.37901	0.955533	1.21882	0.688086
hPC2	-2.53953	-1.05815	-2.33918	-2.25167	-2.13837	-2.06538	0.581877		-0.554139	-0.848049	1.06436	-0.768629	-0.757402	-0.372772	0.810674		-0.770014	0.294639	-0.977198	-1.17075	-1.02602	-0.729869	0.590441		-0.63823	-0.876866	-2.76959	-0.80168	-1.23998	-1.26527	0.869279
hPC3	2.47811	2.40312	2.24387	4.84618	2.4455	2.88335	1.10093		0.628836	0.491927	1.70623	0.799041	0.7673	0.878668	0.478433		-1.32497	-0.24119	-0.661806	-0.427693	-0.887412	-0.708614	0.421738		0.805741	0.338672	0.256642	-0.19215	-0.042552	0.23327	0.386147
hPC4	-4.58888	-2.81266	-3.75278	-3.56856	-2.58087	-3.46075	0.800591		-2.10056	-3.05098	-1.81905	-2.24711	-2.57103	-2.35774	0.472927		-3.34283	-2.95854	-3.02305	-3.58415	-2.97666	-3.17705	0.276057		-3.64448	-2.76898	-3.93149	-2.19218	-2.41646	-2.99072	0.76306
hPC5	1.00699	0.442141	0.480211	0.412148	0.530922	0.574481	0.24582		-2.58096	-3.54551	-2.73847	-2.7113	-2.30224	-2.7757	0.463743		-2.85409	-1.47212	-1.67884	-2.40545	-2.02071	-2.08624	0.556529		-0.841187	0.939917	0.0387133	0.0497083	-0.829288	-0.128427	0.741664
hPC6	3.6527	2.28311	3.42245	3.14296	2.84831	3.06991	0.533252		-0.92001	-1.53521	-1.08536	-0.731249	-0.835199	-1.0214	0.315129		-0.797737	0.569693	0.140002	0.848151	0.173729	0.186768	0.623632		2.25193	2.10585	2.57421	1.44605	1.67398	2.0104	0.451942
hPC7	-1.00578	-0.657401	-1.23199	-1.07039	-1.11977	-1.01707	0.217411		-0.567433	-0.666689	-0.0448879	-0.614355	-1.01499	-0.581671	0.347995		0.817063	2.36632	0.920389	1.2804	1.32687	1.34221	0.613711		1.27143	0.901304	0.534732	1.05029	0.890551	0.929662	0.269101
hPC8	2.9664	2.05463	1.71904	1.80807	1.74892	2.05941	0.523948		-0.138766	-0.682001	-0.730043	-0.329726	0.264172	-0.323273	0.410281		1.55241	3.54078	2.08047	2.18249	2.03369	2.27797	0.746478		1.4207	2.3624	2.33555	3.25127	1.88944	2.25187	0.678273
hPC9	-0.50379	-1.14871	-0.740106	-1.03141	-0.879463	-0.860695	0.252176		-1.28815	-2.41644	-2.62953	-1.8235	-1.83703	-1.99893	0.532483		-0.942071	-0.0108779	0.0512222	0.199013	1.72851e-05	-0.140539	0.455821		0.758464	1.77896	1.15115	1.20645	1.73854	1.32671	0.430792
hPC10	-1.58384	-1.54508	-1.85526	-1.28143	-0.739571	-1.40103	0.421996		1.58715	0.254244	0.765902	0.318909	1.69345	0.923932	0.684019		0.12645	0.52604	0.918763	-0.574688	0.52896	0.305105	0.566006		-0.111573	0.618384	0.042929	0.719521	0.482393	0.350331	0.365187
hPC11	1.0335	0.388759	0.787873	1.38522	0.821722	0.883415	0.364675		3.11894	6.07131	3.26275	3.53152	3.50659	3.89822	1.22691		2.90528	2.73289	2.92305	2.33173	2.8512	2.74883	0.244711		-0.765727	-0.316563	-0.0597038	0.138641	0.644907	-0.0716892	0.524296
hPC12	2.71607	3.12207	2.77948	3.32135	3.4949	3.08677	0.337153		1.00102	2.78397	1.81433	2.11452	0.944974	1.73176	0.776771		0.770893	0.0661043	0.382586	-0.0411375	-0.214685	0.192752	0.389562		-1.30193	-2.6281	-2.25448	-1.20514	-1.2911	-1.73615	0.658184
hPC13	0.59009	0.815853	0.62713	1.48574	1.14185	0.932133	0.378816		1.29297	1.17048	1.17965	1.63159	1.16724	1.28839	0.198881		-1.07947	-1.06598	-0.53562	-1.42859	-1.21842	-1.06562	0.330223		-2.38438	-2.898	-1.7147	-1.93114	-2.05542	-2.19673	0.460938
hPC14	-2.34975	-1.31774	-1.17035	-1.79107	-1.87202	-1.70019	0.470826		0.395592	0.762515	0.892921	0.406865	1.47542	0.786663	0.442561		-0.512909	-1.79848	-1.54217	-1.29955	-0.672759	-1.16517	0.55434		0.280869	0.7942	0.271359	-0.534563	-1.16239	-0.0701046	0.773887
hPC15	-1.71002	-0.473517	-1.63159	-2.17104	-1.34999	-1.46723	0.628991		-1.5089	-1.63794	-0.6007	-1.40612	-0.956555	-1.22204	0.431768		0.185787	-0.980373	-0.482358	-0.191598	-0.692676	-0.432244	0.450182		0.457973	0.50117	0.131438	0.479864	0.400132	0.394115	0.151597
Corresponding p-values
	NHP d2								NHP wk2								NHP wk4								NHP wk12
Fold #	1	2	3	4	5	Mean	SD		1	2	3	4	5	Mean	SD		1	2	3	4	5	Mean	SD		1	2	3	4	5	Mean	SD
hPC1	0.677704	0.300504	0.137329	0.0829074	0.510728	0.341834	0.250952		0.173072	0.0138018	0.052035	0.0509096	0.116031	0.0811698	0.0631749		0.999916	0.267846	0.438604	0.432438	0.911643	0.610089	0.324421		0.462737	0.0271931	0.510587	0.180104	0.348109	0.305746	0.201108
hPC2	0.0179938	0.300521	0.0279806	0.0333767	0.0424446	0.0844634	0.121104		0.584407	0.404458	0.297339	0.449314	0.455619	0.438227	0.103421		0.448805	0.770803	0.338219	0.252737	0.314709	0.425055	0.205862		0.529128	0.388908	0.0104263	0.430292	0.226056	0.316962	0.203262
hPC3	0.0206337	0.0243431	0.0343339	5.5508e-05	0.0218489	0.020243	0.0125063		0.53516	0.627063	0.100359	0.431793	0.449816	0.428838	0.199339		0.19766	0.811456	0.5144	0.672536	0.383315	0.515873	0.24018		0.42799	0.737685	0.799556	0.849177	0.966384	0.756158	0.201721
hPC4	0.000118134	0.00964123	0.000981686	0.00148605	0.0161123	0.00566789	0.0069843		0.0459312	0.00534035	0.0809028	0.0337051	0.016212	0.0364183	0.029372		0.00271251	0.00684679	0.00587463	0.00142881	0.00638593	0.00464973	0.00242224		0.0012269	0.0104411	0.000590645	0.0378927	0.0229919	0.0146287	0.0158538
hPC5	0.323987	0.662346	0.635426	0.683744	0.600158	0.581132	0.147104		0.016109	0.0015748	0.0112111	0.0119415	0.0295824	0.0140838	0.0101689		0.00875334	0.153981	0.106158	0.023877	0.0541433	0.0693826	0.0601836		0.408217	0.356254	0.969426	0.96075	0.41449	0.621828	0.314182
hPC6	0.00126074	0.031574	0.00223094	0.00427194	0.00866631	0.00960078	0.0126091		0.36636	0.137293	0.288118	0.471426	0.411215	0.334883	0.129122		0.432846	0.57418	0.889827	0.404401	0.863478	0.632946	0.231764		0.0333582	0.0454282	0.0163579	0.160586	0.106125	0.0723709	0.0598049
hPC7	0.324554	0.517179	0.229888	0.29467	0.273453	0.327949	0.111257		0.575481	0.511077	0.964553	0.544532	0.319463	0.583021	0.235448		0.42193	0.0263798	0.366529	0.212157	0.196544	0.244708	0.15596		0.215278	0.376028	0.59756	0.303631	0.381337	0.374767	0.141579
hPC8	0.00672049	0.0509578	0.098481	0.082642	0.0925751	0.0662753	0.0380071		0.890747	0.501508	0.47215	0.744354	0.79373	0.680498	0.184763		0.133652	0.00166538	0.0483279	0.0386782	0.0527261	0.0550099	0.0483394		0.167757	0.0262496	0.0278372	0.0032763	0.0700334	0.0590307	0.065381
hPC9	0.619003	0.261997	0.466414	0.312224	0.387526	0.409433	0.140386		0.209488	0.0233041	0.0144184	0.0802066	0.0776629	0.081016	0.0779148		0.355543	0.991411	0.959572	0.843862	0.999986	0.830075	0.272507		0.455265	0.0874092	0.260563	0.238936	0.0939458	0.227224	0.150468
hPC10	0.12632	0.135413	0.0758838	0.211801	0.466449	0.203173	0.154991		0.125047	0.801387	0.450906	0.752444	0.10232	0.446421	0.332174		0.900429	0.603688	0.367362	0.570638	0.601499	0.608723	0.190313		0.912053	0.541915	0.966099	0.478493	0.633564	0.706425	0.220249
hPC11	0.311671	0.700882	0.438484	0.178223	0.419003	0.409653	0.192934		0.00452921	2.41142e-06	0.00318492	0.00163116	0.00166803	0.00220315	0.00171983		0.00776319	0.0115964	0.00744518	0.0280698	0.00860739	0.0126964	0.00874905		0.451008	0.754203	0.952866	0.890844	0.524637	0.714712	0.220776
hPC12	0.0120537	0.00463522	0.0104133	0.00275579	0.00178822	0.00632925	0.00462897		0.32641	0.0100814	0.0816467	0.0446146	0.353372	0.163225	0.163525		0.448294	0.947842	0.705394	0.967513	0.831754	0.78016	0.213076		0.204809	0.0144657	0.0331761	0.239435	0.20803	0.139983	0.107105
hPC13	0.560646	0.422608	0.536495	0.14985	0.264334	0.386787	0.176817		0.207842	0.252845	0.249244	0.1153	0.253707	0.215787	0.0593535		0.291108	0.297041	0.59715	0.165497	0.234437	0.317047	0.16532		0.0250125	0.0077042	0.098772	0.0648793	0.050011	0.0492758	0.0353935
hPC14	0.0273469	0.20003	0.25335	0.0853989	0.0729474	0.127815	0.0947067		0.695761	0.452888	0.380415	0.687569	0.152108	0.473748	0.22782		0.612704	0.0846923	0.136117	0.205611	0.507272	0.309279	0.235817		0.781122	0.434554	0.788343	0.597674	0.255637	0.571466	0.229222
hPC15	0.100161	0.640123	0.11582	0.0396259	0.189116	0.216969	0.242467		0.14386	0.11396	0.553447	0.171998	0.347602	0.266173	0.184496		0.854173	0.336682	0.633922	0.849605	0.494898	0.633856	0.225116		0.650928	0.620636	0.896481	0.635496	0.692328	0.699174	0.113499

## Sheet: Fig. 4A
Number of significant (padj < 0.1) Reactome pathway terms enriched along either end of protection-associated hPC5 and hPC12
	Low CFU	High CFU	Total
hPC5	162	13	175
hPC12	1	7	8

## Sheet: Fig. 4B
Normalized enrichment scores along hPC5 and hPC12 for selected Reactome pathway terms
Bolded values indicate padj < 0.1
		hPC12	hPC5
Interferon alpha/beta signaling		2.18329	-1.62152
Neutrophil degranulation		-1.70985	-1.11862
Cell Cycle, Mitotic		-0.871953	2.08174
Regulation of Apoptosis		-0.681022	2.04557
Negative regulation of NOTCH4 signaling		-0.839411	1.95299
ROS sensing by NFE2L2		-1.05605	1.94983
Activation of NF-kappaB in B cells		-1.01176	1.94037
Interleukin-12 signaling		-0.498088	1.67355
CLEC7A (Dectin-1) signaling		-0.957897	1.63647
Interleukin-1 family signaling		-1.03341	1.60328
RAF/MAP kinase cascade		-0.766433	1.54377

## Sheet: Fig. 4C
Number of significant (padj < 0.1) Reactome pathway terms as in Fig. 4A; now grouped by p-value obtained by unpaired t-test comparing protected vs. non-protected NES scores calculated with ssGSEA
	p < 0.05	p > 0.05	Total
hPC5	127	48	175
hPC12	5	3	8

## Sheet: Fig. 4D
Normalized enrichment scores calculated using select Reactome pathway leading edge gene sets for each NHP sample at each timepoint and grouped by post-challenge outcome (protected vs. non-protected)
Interferon alpha/beta signaling
Weeks relative to BCG vax	Not protected																Mean	SEM		Protected																		Mean	SEM
-4	0.38985	1.27867	-1.11765	0.210003	-0.682773	-0.537654	1.4518	0.498932	-1.43538	-0.767301	1.96757	-0.588745	0.770878	-0.714631	0.681429		0.0936664	0.262741		0.323485	-1.14118	0.375539	1.54642	-0.51976	-0.592609	-0.634782	0.614274	-0.811605	0.345734	2.72903	-1.3349	-1.10307	0.0199253	-0.54181	-0.620676	0.220553	-0.279563	-0.0367064	0.257739
0.285	-1.83118	1.12933	-1.92868	0.992502	-0.648576	-1.73373	0.770176	-0.989798	-0.802168	-1.69667	-0.274177	-0.272687	-0.124358	-1.06497	-0.761141	-1.37073	-0.662928	0.246482		0.895458	0.862697	0.892087	0.525751	0.853664	0.871493	0.720111	0.279921	1.05777	-0.27259	0.671575	-0.402756	-0.14488	1.02806	0.532129	1.20772	1.02864		0.589913	0.131323
2	1.7649	0.276204	-1.36281	0.876257	-1.46575	-1.16954	-0.345378	0.863216	-1.05565	-1.26316	1.05177	-1.38908	0.157947	-1.44687	-0.322377	1.64333	-0.199187	0.290335		0.209318	0.140936	0.223663	-0.316032	0.348503	0.347123	-0.688745	-0.983541	1.16612	0.227493	1.55991	0.615435	-1.62967	0.853735	1.06878	-0.806084	-0.0626128	0.912659	0.177296	0.219544
4	-0.0663053	-0.0754721	-1.84391	0.379811	-0.141661	-0.522424	2.1444	-0.81599	-1.14491	1.49102	-1.77121	-0.763415	-1.56147	0.152076	-0.852555		-0.359468	0.289627		-0.304684	0.286411	0.914573	0.174923	1.31828	0.208963	-1.4226	-0.336101	0.430835	0.2601	1.02689	-0.0901627	-0.656322	-0.0017604	1.7919	-0.158224	0.424902	1.52409	0.338143	0.208585
12	0.420218	0.915049	-0.61385	1.44886	-1.10127	-0.256843	-0.486415	0.298659	-1.88986	-1.33286	1.32869	-1.41659	-1.32466	-1.76899	1.95209	0.6703	-0.197341	0.307785		-0.265454	-0.392787	-0.101014	0.487545	1.06578	0.220708	-0.75893	1.38467	-0.909585	0.678722	0.199897	0.00340648	-0.918816	0.0385615	0.41373	-0.401575	1.39902	1.01358	0.238481	0.188266
Cell Cycle, Mitotic
Weeks relative to BCG vax	Not protected																Mean	SEM		Protected																		Mean	SEM
-4	0.746902	-0.420731	0.994014	0.0188505	-0.436398	1.09975	-1.18702	0.00359446	-0.843194	1.33756	-0.303446	0.142347	0.741977	0.31249	0.283576		0.166018	0.188475		-0.0748082	0.116991	-0.960895	0.982848	0.884165	-0.37727	-0.801402	-1.15504	1.77881	-2.22866	-0.8003	-1.5924	0.66798	1.23869	1.36378	-0.614023	-1.75762	0.838899	-0.158278	0.314289
0.285	3.03432	-2.12777	0.418453	-0.337108	0.875037	-0.557293	-1.17589	0.492472	0.203174	0.545489	0.801174	0.829512	1.4208	0.0321929	0.584868	-0.170822	0.304288	0.283601		0.30692	0.609619	1.16178	0.397547	-0.0699421	-1.43609	0.145491	-0.0203348	-0.710187	-0.841665	-0.69923	-0.0457447	0.669054	-1.10584	-0.679955	-1.45535	-1.09469		-0.385677	0.201405
2	-0.345533	0.82131	-0.849237	1.45358	-0.592234	-1.08264	0.040092	-1.15835	-0.998689	-0.545406	-1.11407	-0.331642	-0.305919	-0.740475	-0.446499	-1.06367	-0.453711	0.1805		-0.379929	0.938114	1.2703	0.864266	1.87097	0.0398588	0.0992504	0.0634698	0.280952	-0.89298	-1.43589	0.914199	-0.196072	0.995315	2.18089	-0.972577	-0.449335	2.06858	0.418825	0.274287
4	1.30527	-0.0199329	-0.939567	-0.0035697	-0.763588	-0.15649	0.180326	-1.44533	-0.487013	-0.816261	0.00408056	0.328704	-1.40366	-1.04025	-0.208135		-0.364361	0.188121		-0.365934	1.26486	-0.557954	0.64287	0.889701	-1.42259	-0.384961	-1.17594	0.668468	-0.3884	2.92217	0.509271	-0.426619	1.25489	1.32862	0.0210545	-0.801211	1.48712	0.285406	0.285334
12	1.31835	-0.193911	0.579501	-0.036442	-0.987488	-1.32869	-0.4454	0.847092	-0.705156	0.125803	-0.289245	0.332089	1.05833	-0.204391	0.751939	-0.431349	0.0244399	0.186861		0.638531	0.642026	-0.791757	0.127171	0.107716	-2.12264	-1.02839	-0.157356	-0.0638931	0.18664	-0.0156787	-0.983811	2.10717	1.72572	2.13638	-1.24511	-1.7326	0.078838	-0.104475	0.313687
Activation of NF-kappaB in B cells
Weeks relative to BCG vax	Not protected																Mean	SEM		Protected																		Mean	SEM
-4	2.00491	-0.480034	-0.643507	-0.277067	-1.88739	1.7932	-1.10747	0.427256	-0.547285	0.0178061	-0.925615	0.30299	-0.404353	0.0882205	0.201048		-0.0958194	0.260496		0.280259	-0.493913	-0.382114	0.176339	-1.03714	-1.546	0.661764	-0.391616	1.46666	-0.57452	2.04065	-1.2184	0.786469	0.56636	1.67787	-0.420802	-0.777953	0.623386	0.103184	0.267077
0.285	1.63972	0.541312	-0.801021	1.22907	-0.87158	-1.50487	-0.575164	-1.07704	-1.31977	-0.810911	-0.691339	0.476646	-0.686493	-0.441656	-0.446985	-1.68482	-0.439056	0.236061		1.0573	1.30232	1.85132	-0.584455	0.354866	-0.14356	0.5887	0.565733	0.922743	-0.934909	0.0722648	-1.0903	0.134911	1.49189	-0.746096	0.941683	1.2405		0.311019	0.23173
2	0.983166	0.625501	-1.29491	1.3311	-0.788106	-1.29319	-0.115343	-0.985248	-0.995923	-1.0761	-0.899118	-0.420632	-0.896169	-0.619197	-0.225435	-0.695769	-0.460336	0.199479		-0.194206	0.312797	1.63193	0.403073	1.52202	1.48037	0.602986	-0.101129	0.755484	-0.425654	-0.359438	0.0429905	-1.33551	0.250369	2.33153	-1.07563	-0.169351	1.69274	0.452924	0.263325
4	0.300849	-0.0240946	-1.0914	2.27456	-0.108578	-0.647124	1.36116	-1.86544	0.148254	-0.599688	0.129195	-0.0266922	-0.938382	-0.8399	-1.69208		-0.24129	0.277694		0.122649	0.56027	-0.0893386	-0.0953494	0.843812	-0.838287	-0.173348	-0.444152	1.45839	0.0587153	0.781393	-0.136407	-1.38347	0.762718	2.16335	-0.724499	-0.672599	1.42551	0.183527	0.242082
12	0.373401	-0.0392838	0.914866	-0.493117	-0.60806	-0.55928	-0.734551	2.06271	-0.679234	0.101371	0.0449184	0.335433	0.00096703	0.178513	2.82903	-1.161	0.160418	0.260253		0.0493956	-0.214601	-0.544478	-0.107381	-0.0751896	-0.738084	-0.639911	-1.34092	0.0197191	-0.0696978	-1.00696	-0.300134	0.6092	1.87232	2.04733	-1.29495	-1.4205	0.588155	-0.150092	0.257583
Interleukin-12 signaling
Weeks relative to BCG vax	Not protected																Mean	SEM		Protected																		Mean	SEM
-4	1.35297	0.164361	0.21063	0.0821929	-1.32603	0.577757	-0.358771	-0.999499	-2.28626	0.187999	-1.48221	-0.202592	-1.05622	0.208678	-1.99106		-0.461204	0.263328		1.39563	-1.0274	-0.40475	1.16697	-1.49823	0.587602	1.68361	0.809241	1.18118	0.509851	1.03208	0.071978	0.745496	-0.0292755	0.181027	-0.216881	0.29093	0.439009	0.409364	0.18889
0.285	0.638583	0.175527	-0.186362	0.609516	0.234004	-0.156972	-1.68963	-0.963044	-2.61122	0.440825	-0.85305	0.331068	-0.849722	0.331702	-2.02185	-1.72022	-0.518178	0.259323		1.62607	0.103991	0.544489	0.947586	0.0306454	0.64604	1.51094	1.52128	-0.0677168	0.709204	-0.290566	-0.162747	0.243005	-0.146527	-0.559303	0.397789	1.23668		0.437386	0.16959
2	-0.886868	1.21756	-1.53427	0.914781	-0.55878	-0.921572	-0.0339011	-0.537764	-0.981618	-0.333675	-1.14053	-1.02877	-0.505563	0.0976231	-0.647963	-0.946852	-0.489259	0.183681		0.709118	0.315788	1.84733	1.28371	2.21824	0.744258	0.694554	-0.200477	0.612563	0.245304	-1.8395	-0.387993	-0.563353	0.699812	1.04848	-1.06063	-0.0893632	1.5503	0.425203	0.270627
4	0.422286	0.917666	-1.63829	0.442642	-0.57641	0.240328	0.00409747	-2.25347	-0.446189	-1.69608	-0.805935	0.0844386	-1.04975	-2.06239	-0.288414		-0.580365	0.253426		0.104006	0.681053	0.270208	0.875692	1.19082	-0.547445	0.545986	-0.44708	1.42534	0.649762	1.02035	0.48207	-0.936776	1.00248	0.797589	-0.588954	0.397223	1.78314	0.495026	0.194347
12	1.42657	0.552049	-0.392849	-0.78946	-0.0466142	-0.964595	-0.0104738	1.25122	-0.891919	0.101853	-0.106549	-1.19859	-0.0390857	0.625535	-0.369606	0.242775	-0.0381085	0.187469		-0.630811	0.44767	-0.792288	1.0244	-0.16965	-2.20148	-1.39275	-0.12891	1.16058	1.14581	0.750816	-2.03479	0.146317	1.78392	1.06492	-0.76363	-0.502578	1.70219	0.0495549	0.315598
CLEC7A (Dectin-1) signaling
Weeks relative to BCG vax	Not protected																Mean	SEM		Protected																		Mean	SEM
-4	1.73287	-0.772285	-0.566206	-0.0409103	-2.01723	1.08481	-1.33093	0.574813	-0.242373	0.524849	-0.956937	-0.105361	-0.283663	-0.237061	-0.0311569		-0.177785	0.240969		-0.255495	-0.100537	-0.775193	0.332604	-0.9181	-1.00047	0.999776	-0.232259	2.08063	-0.441099	1.53674	-1.18525	0.737325	0.957035	2.01884	-0.301011	-1.2367	0.449936	0.188925	0.279027
0.285	2.00827	-1.28603	-0.560309	1.28348	-0.322055	-1.3466	-0.82927	-0.65079	-1.17298	-0.404095	-0.849306	1.26737	0.148861	-0.365543	0.0819464	-1.5456	-0.283915	0.25662		1.02072	1.1665	1.44604	-0.384828	0.445468	-1.09354	0.985902	-0.237251	0.761401	-0.787498	-0.107604	-1.23693	0.736849	1.38605	-1.16087	0.754535	0.847688		0.157028	0.240366
2	0.688909	0.714369	-1.13383	1.52871	-0.67389	-1.39254	-0.275942	-1.07866	-0.883274	-0.84702	-0.954414	-0.645053	-0.489898	-0.610767	-0.130773	-1.06574	-0.453114	0.199436		-0.389448	0.420677	1.33525	0.566968	1.66446	1.24544	1.10945	0.0642086	0.401627	-0.312208	-0.869615	0.161486	-1.31419	0.145742	2.26375	-1.09453	0.102323	1.74843	0.451162	0.262866
4	0.864027	0.186973	-1.41888	0.110253	-0.241902	-0.510034	1.43319	-1.68819	0.084114	-0.587799	-0.116805	0.325682	-1.15691	-0.504462	-1.65314		-0.324926	0.231393		-0.102339	1.04018	-0.54162	0.0184845	0.996816	-1.00204	0.476111	-0.573609	1.42846	-0.110631	0.843778	0.559642	-1.53419	0.928924	2.22606	-0.945291	-0.515269	1.68042	0.246003	0.267017
12	1.06963	0.0746003	0.867592	0.0125951	-0.372045	-0.283056	-0.757966	1.56668	-0.470742	0.0836738	-0.316551	0.478321	0.269754	0.0169658	1.61981	-1.16198	0.168581	0.19685		-0.677671	0.128505	-0.779714	0.237482	-0.193259	-1.17759	-0.0850375	-1.77444	0.113347	-0.139026	-0.938641	-0.264376	0.729457	2.22812	2.30175	-1.72093	-1.47202	0.786747	-0.134258	0.306058
Interleukin-1 family signaling
Weeks relative to BCG vax	Not protected																Mean	SEM		Protected																		Mean	SEM
-4	2.44686	-0.782833	-0.531728	-0.0771536	-1.30479	0.974967	-1.4821	0.262203	0.20051	0.152308	-1.02077	-1.19998	-0.550029	-0.150418	0.43667		-0.175085	0.261938		-0.267109	-0.297865	0.63533	1.33998	-0.611205	-0.0314584	0.375887	-0.177706	2.26003	-0.329383	1.68872	-1.53798	0.573198	0.388279	0.916274	-0.827143	-1.32988	-0.141697	0.199453	0.26089
0.285	0.477623	-0.379172	-0.862187	1.01705	-0.342364	-1.31417	0.048481	-0.780547	-1.01364	-1.21215	-0.655441	-0.757027	-1.27254	-0.87914	-0.243566	-1.5361	-0.606556	0.171143		1.18965	1.7537	2.00183	-0.19894	1.09126	0.52883	0.180891	0.04821	1.68161	-0.891883	0.356267	-0.839243	0.068236	0.998654	-0.732425	1.20551	1.26274		0.450769	0.234472
2	0.617277	0.953191	-1.07441	1.37947	-0.846705	-1.33397	-0.244925	-0.825659	-0.908995	-1.16225	-0.810623	-1.42416	-0.998769	-0.881244	-0.53748	-0.56513	-0.541524	0.205526		-0.0842709	0.654479	1.61087	0.555362	1.79017	1.51246	0.239854	-0.251794	1.14068	-0.0103084	0.160634	0.618034	-1.36498	0.415419	1.54269	-1.15531	-0.0353471	1.32575	0.505885	0.238398
4	1.10229	0.115268	-1.06816	0.144848	-0.476512	-0.666954	1.16148	-1.24843	-0.238229	-1.01211	-1.50228	-0.657225	-1.51212	-0.637045	-1.32116		-0.521089	0.219355		-0.283847	1.39487	0.824469	0.536525	1.20415	0.28503	-0.53815	-0.63029	1.45609	0.0321895	1.53131	0.748279	-1.37805	0.964212	1.47702	-0.814322	-0.334479	1.34133	0.419082	0.232614
12	1.06837	-0.102242	0.514509	0.212456	-0.0276167	-0.429513	-0.842428	1.41932	-1.02777	-0.250298	-0.385076	-0.901876	-0.647472	-0.278468	1.04859	0.00479867	-0.0390445	0.182844		-0.782105	0.384482	-0.252989	0.599808	0.981335	0.222406	-1.04132	-1.59093	0.63013	-0.344507	0.00381467	-0.0865	0.224277	1.36429	3.11829	-2.15468	-1.35694	0.70585	0.0638959	0.317064

## Sheet: Fig. 5B
Normalized enrichment scores for genes in top 5% of each extreme of hPC5 and hPC12 calculated for each sample in GSE20716.
	Unstim @ 4 hours								Unstim @ 12 hours								BCG stim @ 4 hours								BCG stim @ 12 hours
	hPC5 (+)	hPC5 (-)	hPC12 (-)	hPC12 (+)	status	patient	cluster		hPC5 (+)	hPC5 (-)	hPC12 (-)	hPC12 (+)	status	patient	cluster		hPC5 (+)	hPC5 (-)	hPC12 (-)	hPC12 (+)	status	patient	cluster		hPC5 (+)	hPC5 (-)	hPC12 (-)	hPC12 (+)	status	patient	cluster
	0.880569	-0.56208	0.339689	-0.00670678	case	12406	2		-0.0388658	1.89841	1.34173	-0.792712	control	14887	2		0.582794	-0.117697	1.01415	1.32505	case	14116	1		0.166911	-1.02246	0.46956	-0.393905	case	16015	1
	0.0706807	-0.900793	-0.145281	2.0533	case	18195	1		0.751777	0.608211	-0.735281	-0.125706	case	17417	2		1.71051	-0.60285	0.755404	1.05832	control	13229			0.477672	-0.0412404	-1.14582	1.27497	control	17771	2
	0.183109	0.985983	-0.53155	0.707615	case	17359	1		1.07072	-0.775176	-1.52161	0.954526	case	17359	1		-0.710566	0.919666	-0.234971	-0.0176397	control	15203	1		1.05161	-1.27968	-1.10608	1.65006	control	17448	2
	0.0611822	0.458857	1.12372	-1.18574	control	14887	2		-2.20239	0.856414	-0.671352	0.292824	case	15193	1		-0.398559	-0.785226	-1.82277	-0.161557	control	13301	2		-1.60088	0.125689	1.13484	0.133438	control	14528	1
	-1.72718	2.57611	-0.594408	-0.866096	control	22208	2		0.254516	0.482474	-1.49458	0.650729	control	14106	1		0.174411	-0.756297	-0.789744	0.0713829	case	16015	1		0.432073	0.744102	0.41998	0.430501	control	14106	1
	0.224479	-0.453052	0.378612	-0.130619	control	20691	1		-0.86805	1.51361	-0.777912	0.509138	case	13082	1		0.209754	-0.0441179	-0.702619	-0.46159	control	12776	2		-1.11345	-0.330849	0.436481	-1.69639	case	18224	2
	-2.03264	2.26493	1.74112	-2.5458	control	20426	2		-0.199007	-0.0982172	0.983139	0.441213	control	21257	1		-2.04384	0.0157908	-0.299604	-1.48515	control	23033	2		0.977768	-0.785761	0.63985	1.47236	case	14116	1
	-0.0698376	0.262521	-0.795508	0.410492	control	19508	1		-2.14168	1.67895	-0.507531	-0.776586	case	21457	1		-0.408677	-0.21768	0.204996	0.0275426	control	21257	1		-2.21473	2.17177	0.410566	-2.27473	control	20426	2
	-1.46552	-0.486527	1.86013	-0.0102701	control	14528	1		-0.374272	-0.188214	-0.736653	-0.447543	control	13301	2		0.676647	-0.373408	0.176614	0.51882	control	20691	1		-0.816955	1.43816	-1.38699	0.0260361	control	15203	1
	1.54899	-2.00639	0.638532	0.692892	case	12748	1		-1.69044	0.263332	2.29694	0.28654	control	14528	1		0.483835	-0.263964	0.645798	-2.02311	case	19933	2		1.19207	-1.31822	0.50416	1.34994	case	12748	1
	0.997876	0.358138	0.180522	-0.389137	case	22168	1		-1.40255	0.626369	-0.899929	-1.54727	case	16890	2		-0.0195908	1.39527	1.26569	-0.664893	control	14887	2		0.2118	0.111882	-1.50272	1.30911	control	22208	2
	-1.1991	1.77055	2.82729	-0.845284	case	22482	2		1.27227	0.536071	-0.243459	-0.378152	case	22168	1		0.261001	-0.779917	0.613459	0.415211	case	15421	1		1.59482	-1.26309	-0.805742	1.19547	case	15417	1
	-1.64673	-0.884168	-0.816266	-1.75712	control	23033	2		0.600791	0.949196	0.133571	-0.834954	case	15651	2		-0.467559	0.522438	-0.552665	0.370922	case	19382	1		0.251236	0.200001	0.115592	0.131336	case	12406	2
	-0.740397	1.10603	-0.114821	0.675139	case	13082	1		-1.41708	0.297729	-0.0267257	-1.8043	control	22208	2		0.0968223	0.186024	0.530299	0.825736	case	16365	1		0.600999	0.0753862	-1.25867	1.21412	case	16032	2
	0.152009	-1.1607	0.908746	0.558793	case	15421	1		1.1114	-0.944921	-0.587623	0.896814	case	16032	2		-0.824034	-0.459045	-0.0225496	-0.559605	control	13187	1		-1.63177	-0.349128	-1.70146	-1.10528	control	23033	2
	1.15461	-0.450084	-0.240649	0.0836993	case	10656	2		-0.961936	-1.19159	-0.214189	-1.29946	control	23033	2		1.08941	-1.40934	-1.12602	1.19875	control	17448	2		-1.02891	-1.18631	-0.702939	-1.79769	case	17039	2
	0.262466	0.366343	-0.374032	-0.268403	control	13228	2		0.0796845	0.469165	-0.137046	-0.133715	control	20691	1		-0.345913	1.22622	-1.30689	0.706582	control	14106	1		0.380447	-0.434323	-0.564401	0.88573	control	14379
	0.12565	-0.425343	-0.34012	-1.38083	case	19002	2		0.891444	-0.360361	1.39357	1.43697	case	13468	1		-0.551722	0.811823	-0.593899	0.441824	case	13572	1		0.0562008	0.449542	-0.100537	-0.461832	control	13228	2
	0.937898	-0.948276	-1.31705	0.619223	case	16032	2		0.557993	-0.549005	-0.0651486	-1.18205	case	19002	2		-0.899892	-0.597375	-0.1808	-1.78143	case	18224	2		-1.46809	1.23704	2.71437	-0.884122	case	22482	2
	0.41755	-0.97215	-1.15727	-0.130366	case	16015	1		1.80606	-0.801832	0.0797092	0.00536894	case	10656	2		1.45761	-0.723753	0.45973	-0.930529	case	17039	2		-1.60381	0.757943	-0.640473	-0.504849	case	21457	1
	1.09252	-0.640193	-0.383186	1.49546	control	17771	2		-0.134686	-1.56093	-0.409049	0.565843	case	16365	1		0.206933	-1.3011	-0.122558	0.191355	control	13236	1		-0.0292467	0.555309	0.475347	0.420133	case	13082	1
	0.250557	1.15643	-0.629287	-0.372097	case	17417	2		0.32874	0.666574	-0.240193	-0.235616	control	13228	2		0.499876	-0.443203	0.163879	0.113479	case	12406	2		-0.09058	0.336047	0.0821894	0.512787	case	19382	1
	-0.95343	1.19626	-0.354689	-0.171468	control	15203	1		-0.593042	0.983922	1.55149	-2.63281	control	20426	2		-1.18908	0.611396	-0.568053	-0.421719	case	15193	1		0.594166	-0.08792	0.670382	-1.56424	case	19933	2
	-0.96144	0.261484	-0.259806	0.0854493	case	15193	1		-0.953909	1.66064	-1.26758	1.01546	case	13572	1		-1.30197	-0.0607937	1.74207	0.245372	control	14528	1		-1.43015	1.55974	-0.73774	0.0412225	case	15193	1
	0.770633	0.76408	0.482574	-1.58932	case	19933	2		-0.724096	-0.418391	0.375812	0.343119	control	13472	1		-0.458712	2.57433	-0.661707	-0.207009	case	17417	2		-2.61525	1.57771	-1.13295	-1.70402	case	16890	2
	1.29976	-0.222673	1.10332	1.29098	control	13229			0.850169	0.110337	-0.0141825	-0.326264	control	12776	2		-0.289427	0.552804	-0.211477	0.392749	case	13082	1		0.0736773	0.289221	-1.05129	-0.826938	control	12776	2
	-0.379462	-0.63052	-1.27051	-0.254627	control	13301	2		0.781392	-0.65953	-0.901023	0.385866	control	19508	1		-0.197511	0.500168	-0.611525	0.650179	case	15651	2		0.0207003	1.56304	0.447605	0.333878	case	17417	2
	-0.302131	-0.345603	0.581529	0.389084	control	21257	1		0.712597	-0.89613	-0.899668	1.44219	control	17771	2		0.414084	-0.310837	-1.73838	0.781707	case	16032	2		1.37363	0.500536	1.2731	-0.591543	case	22168	1
	-1.1631	0.442655	-0.567421	-0.494305	case	21457	1		-0.376183	1.47384	-0.861921	-0.20618	control	15203	1		-0.662853	1.37765	1.02266	-1.31295	control	22208	2		0.315037	-0.191806	1.22143	0.0572017	control	21257	1
	0.99927	-0.246482	-1.9359	0.346184	case	17039	2		0.273487	0.334947	0.897777	1.27214	case	14116	1		0.253955	-0.191704	-0.0837435	0.531471	control	13472	1		-0.514458	0.124726	-0.854218	-1.29203	case	19002	2
	0.244673	0.0379587	0.713434	1.10852	case	14116	1		-0.45558	0.119951	1.90283	1.59944	control	14379			0.432763	-0.559706	-0.44017	0.414076	control	19508	1		0.319059	-0.834233	1.3934	-0.181274	case	15421	1
	0.499257	-0.968459	-0.00325376	-0.00119258	control	13236	1		-0.802892	-0.37136	-0.124228	1.44573	case	18195	1		-2.07941	2.21076	2.87596	-1.69603	case	22482	2		-0.213277	-0.836333	-0.348635	1.38751	case	18195	1
	-0.850389	-0.955275	0.246067	-1.65961	case	18224	2		-0.827465	-0.140689	0.788248	0.509849	case	15421	1		1.48026	-0.237179	1.98004	1.95534	control	14379			-0.0166478	1.88163	-1.63068	0.0398833	case	15651	2
	-0.690261	0.441034	-0.738545	0.692455	case	13572	1		1.68568	-1.37211	1.14799	0.727033	case	12748	1		0.898581	-0.431552	0.112473	-0.416328	case	22168	1		0.91088	-1.5146	0.40623	-0.350828	control	13236	1
	1.70274	-1.14174	1.6811	1.18105	case	13468	1		-0.332779	-0.486166	0.219766	-1.34332	case	18224	2		-0.720077	0.340036	-0.439627	-0.516378	case	21457	1		0.168745	-0.269096	0.60975	0.568014	control	13472	1
	0.585481	-0.291394	-0.255535	-0.561246	control	12776	2		-0.171726	0.389618	-0.711784	0.749665	case	19382	1		0.713777	-1.73828	0.166431	1.62166	case	18195	1		-0.0235282	-0.96954	-0.236197	-0.558223	control	13187	1
	1.1958	-1.51002	-0.943288	1.10793	control	17448	2		1.44045	-1.68489	-0.470781	0.955619	control	17448	2		1.14712	-0.749245	-1.30707	0.17546	case	15417	1		1.14843	-0.185609	1.47602	1.64769	case	13468	1
	-1.40745	1.7295	-0.129544	0.18835	case	19382	1		1.00854	0.358394	0.477813	-1.10097	case	19933	2		0.889059	-0.571982	-0.38442	0.113592	case	10656	2		1.5189	-0.492104	-0.460599	0.902202	case	17359	1
	0.302824	0.327393	-0.929936	-0.570014	case	15651	2		-0.993898	1.87892	2.67138	-0.514371	case	22482	2		-2.35488	1.69836	-0.52413	-1.99843	case	16890	2		0.6449	-1.86213	-0.497575	0.329461	case	16365	1
	1.89331	-0.856551	-1.32213	0.823614	case	15417	1		-0.184065	-2.1196	0.496344	-2.13982	case	17039	2		-1.95612	2.17278	1.28429	-2.09576	control	20426	2		-0.316507	-0.0335279	-0.438845	-0.263012	control	13301	2
	0.030599	0.160246	2.43404	1.7161	control	14379			-0.510972	-0.746622	0.122736	0.107645	control	13187	1		-0.316317	-0.428736	-1.00138	-1.04447	case	19002	2		-0.438314	1.99875	1.09891	-0.997843	control	14887	2
	0.120729	-0.292825	0.0968103	0.503222	control	13472	1		0.434877	-1.20331	-0.434024	0.156378	control	13236	1		-0.0698993	0.460326	-0.720746	-0.217901	control	13228	2		0.675758	-0.80812	1.28769	-0.0835743	control	20691	1
	-1.65045	1.00043	-0.322407	-2.13845	case	16890	2		0.562744	0.356074	0.685428	0.0182009	case	12406	2		1.77408	-0.897149	2.10403	1.60688	case	13468	1		0.883134	-0.735846	-0.103275	0.23832	control	19508	1
	-1.16861	-0.133261	0.0689078	-0.240181	control	13187	1		1.76697	-1.27769	-1.59027	0.925271	case	15417	1		1.11956	-1.44385	-0.675397	0.840702	control	17771	2		0.996243	-0.639351	-0.312731	-0.143356	case	10656	2
	0.584036	0.924275	-0.74778	0.235094	control	14106	1		0.115256	-0.666403	-1.02254	0.128229	case	16015	1		0.656045	0.409533	-0.722859	0.529436	case	17359	1		0.129696	-0.226949	1.43314	0.124308	case	13572	1
	-0.18114	-1.10666	-0.185985	0.604239	case	16365	1										1.03774	-1.48941	0.727819	0.88887	case	12748	1

## Sheet: Fig. S1B
Average univariate regression coefficients from 5-fold cross validation
UNS ICS data ~ hPC derived from bulk RNAseq
	Neut TNF+	Neut PD-L1 (MFI)	CD3+IFNg+	CD3+TNF+	CD3+IFNg-TNF+	CD3+IFNg+TNF-	CD3+IFNg+TNF+	mDC IL-6+	mDC TNF+	mDC IL-6-TNF+	mDC IL-6+TNF-	mDC IL-6+TNF+	mDC CD40 (MFI)	mDC PD-L1 (MFI)	Mono IL-6+	Mono TNF+	Mono IL-6-TNF+	Mono IL-6+TNF-	Mono IL-6+TNF+	Monos CD40 (MFI)	Monos PD-L1 (MFI)
hPC1	-1.10558	-0.333785	0.218121	-0.143994	-0.418667	0.353031	0.101485	-0.562029	-0.120251	0.142517	-0.465183	-0.382121	-1.12702	-0.296657	-0.418667	0.353031	0.101485	-0.562029	-0.120251	-0.695219	-0.899315
hPC2	-0.355719	-0.609465	0.416901	0.410757	0.626003	0.620248	0.313538	-0.233008	-0.102205	0.305837	-0.228482	-0.716521	0.074285	-0.193729	0.626003	0.620248	0.313538	-0.233008	-0.102205	0.491844	0.57329
hPC3	0.370793	0.962419	0.249278	0.369908	-0.132503	-0.292754	0.690793	0.115827	-0.380033	0.119822	0.298994	-0.84227	-0.541216	1.24484	-0.132503	-0.292754	0.690793	0.115827	-0.380033	-0.316937	0.755644
hPC4	1.11959	3.52502	0.0997835	1.20041	1.22674	-0.990085	1.0762	-0.585966	0.909886	1.03915	-0.613448	0.681425	0.500202	1.69253	1.22674	-0.990085	1.0762	-0.585966	0.909886	0.983891	2.12768
hPC5	1.51567	-0.975843	1.66332	0.468201	0.634717	2.38942	0.370758	-0.829129	-0.264593	0.115741	-0.653101	-0.776861	0.542338	-0.579646	0.634717	2.38942	0.370758	-0.829129	-0.264593	0.397183	-0.702771
hPC6	-1.88324	0.649782	0.792287	0.0252098	0.00958006	1.10685	0.0825837	0.386632	0.816843	1.56377	0.340339	-0.375372	-1.38303	-0.0112899	0.00958006	1.10685	0.0825837	0.386632	0.816843	-1.20628	0.309544
hPC7	0.174236	-0.286223	0.0158062	-0.460126	-1.20784	0.0134974	-0.101556	0.252883	0.344032	0.188547	0.149591	0.289351	-1.33342	-0.848725	-0.050406	0.0134974	0.529307	0.252883	0.344032	-0.514095	-0.0041209
hPC8	-1.18348	0.134166	0.246546	0.272171	0.0242077	-0.0462122	0.426744	0.0321296	-2.22896	-1.81545	0.375711	-2.11661	-0.824088	0.381028	0.0242077	-0.0462122	0.426744	0.0321296	-0.873327	-0.53664	0.326858
hPC9	-0.269012	1.15995	2.08483	1.95388	1.75823	1.58657	2.0114	0.818783	1.00988	0.52494	0.585616	1.53691	-0.210621	1.50409	1.75823	1.58657	1.61142	0.818783	1.00988	-0.647962	1.26623
hPC10	0.564915	1.48538	1.95966	1.23773	1.02524	2.22792	1.38659	0.447492	1.3164	0.747441	0.354584	2.03114	-0.104875	1.07174	1.02524	2.22792	1.38659	0.447492	1.3164	-0.390115	0.80027
hPC11	0.901374	0.318612	0.0701963	-0.108424	0.290164	0.143112	-0.23554	-0.235507	-0.602215	-0.859881	-0.166254	-0.258384	0.234227	-0.0001939	0.290164	0.397843	0.244627	-0.235507	-0.602215	0.605482	0.673299
hPC12	-0.647832	-2.04519	-0.396644	-0.60459	-0.437348	-0.402597	-0.682146	-0.246759	-0.904547	-0.961832	-0.229287	-0.541022	-1.62235	-1.63752	-0.437348	-0.10854	-0.682146	-0.246759	-0.904547	-2.36741	-2.8105
hPC13	0.460256	0.99789	1.07805	1.52212	1.63155	0.800524	1.36198	-0.193759	1.14808	1.41826	-0.226366	0.665928	0.879317	0.851359	1.63155	0.800524	1.36198	-0.19376	1.14808	0.569083	1.48185
hPC14	0.195938	-0.925122	0.00915857	0.425906	0.941477	0.259499	0.114467	1.01894	2.31241	2.12693	0.558255	2.17956	-0.120521	-0.134101	0.941477	0.259499	0.114467	1.01894	2.31241	-0.52168	-0.319034
hPC15	-0.341163	-0.931952	-1.19517	-0.919087	-1.13105	-1.32884	-0.786832	0.0513587	-0.420226	-0.277458	0.126494	-0.51208	-1.82718	-1.92319	-1.13105	-1.32884	-0.786832	0.0513587	-0.420226	-1.6271	-1.8343
UNS SEB data ~ hPC derived from bulk RNAseq
	Neut TNF+	Neut PD-L1 (MFI)	CD3+IFNg+	CD3+TNF+	CD3+IFNg-TNF+	CD3+IFNg+TNF-	CD3+IFNg+TNF+	mDC IL-6+	mDC TNF+	mDC IL-6-TNF+	mDC IL-6+TNF-	mDC IL-6+TNF+	mDC CD40 (MFI)	mDC PD-L1 (MFI)	Mono IL-6+	Mono TNF+	Mono IL-6-TNF+	Mono IL-6+TNF-	Mono IL-6+TNF+	Monos CD40 (MFI)	Monos PD-L1 (MFI)
hPC1	-0.0348204	-0.582101	1.64167	-1.39578	-1.4483	1.90638	-0.523273	-0.059472	-0.193457	-0.0609626	0.0100617	-0.361793	-0.88705	-0.385555	0.804179	0.202429	0.482265	1.14639	-0.0468812	-0.338426	-0.301984
hPC2	-0.739654	0.557606	-1.49526	1.06526	1.28236	-1.47068	-0.634476	0.118621	-0.541551	-0.470707	0.603463	-0.485834	-0.19913	1.49795	0.755144	-0.364097	-0.331097	1.15847	-0.145707	-0.259099	0.371904
hPC3	-0.274925	-1.03313	-0.855543	-1.10093	-1.13881	-0.841937	-0.142458	-0.0762059	-0.541152	-0.582212	0.17954	-0.40799	-0.214981	-0.264051	0.0776777	0.289641	0.524608	0.123621	-0.0460097	-0.0990863	-0.35302
hPC4	0.453907	2.12809	0.749933	0.486784	0.405866	0.621994	0.863873	0.559087	2.54826	2.82806	-0.763217	1.78441	0.757836	1.50878	0.451266	1.39566	1.55732	-0.010487	1.17906	0.588256	1.49633
hPC5	0.625698	0.149823	2.51117	1.4389	1.38375	2.51165	1.25071	1.03034	1.41571	1.24534	-0.239877	1.08721	0.615201	0.912178	0.271281	1.28047	1.42821	-0.36185	1.13075	0.768437	0.409026
hPC6	-0.828951	1.00457	0.91362	-0.803585	-0.794198	1.09574	-0.55328	-0.173038	-0.10386	0.224828	0.664199	-0.820349	-1.34405	0.198437	0.168411	-0.654293	-0.269486	0.655873	-0.884397	-1.66752	0.521385
hPC7	1.11944	-0.711986	-0.597689	-1.44074	-1.56059	-0.62831	0.14081	0.726334	0.976819	0.725416	0.0354839	1.50811	-1.1205	-1.75363	0.752845	1.51156	0.993786	0.217276	1.63879	-0.325742	-1.93206
hPC8	-1.34107	-0.0991373	0.938919	-1.04182	-1.08792	1.03596	-0.126847	-0.591559	-1.49433	-1.44737	0.89874	-1.06114	-1.53985	-0.632738	-0.0913124	-1.12095	-1.42743	0.435651	-0.954183	-1.12581	0.215501
hPC9	1.28861	2.45267	1.715	1.37316	1.128	1.41599	2.224	0.56867	1.65562	1.81229	0.352532	0.702128	-0.106913	2.12132	-0.0426626	0.534144	1.08693	-0.0523188	0.128716	-0.0514868	1.90139
hPC10	-0.514089	1.14162	0.978852	0.0645661	0.0227255	1.05047	-0.106719	-0.682069	-1.06649	-0.968206	-0.664174	-0.902465	-0.0349963	0.888461	-0.369912	-0.338465	-0.0431598	-0.150514	-0.470431	0.214441	1.72247
hPC11	1.28463	-0.140816	0.311412	1.13757	1.16636	0.316034	0.394114	1.61334	0.78256	0.647941	0.397894	1.20737	1.16003	2.169	2.03413	1.34556	1.31044	1.93522	1.39486	0.731639	1.209
hPC12	-1.00312	-0.834462	0.482532	-0.216471	-0.218495	0.564944	-0.150377	-2.06903	-0.959029	-0.92794	-1.32262	-1.29829	-1.20576	-0.884261	-1.8944	-1.26877	-1.1119	-2.01485	-1.33874	-1.87244	-1.23831
hPC13	-1.1766	0.436603	0.987212	-0.771022	-0.837311	1.06448	0.158174	0.311625	-0.741166	-0.74683	0.252126	-0.411445	0.420308	-0.0362464	0.745361	-0.132563	0.088692	1.13322	-0.235507	0.144736	0.773168
hPC14	0.628082	-0.947373	0.479094	-0.959364	-1.0187	0.479422	0.237012	0.65341	-0.253298	-0.510714	0.629987	0.35946	-0.864681	-0.873801	0.0629808	-0.0871719	-0.655835	-0.0116032	0.118305	-0.801358	-0.913682
hPC15	0.86681	-1.36273	-0.775498	-0.578756	-0.612211	-0.907366	0.143866	0.684095	0.592802	0.436508	0.787581	0.906887	-1.62304	-0.96083	0.715492	0.559059	0.113545	0.560304	0.739337	-1.45458	-1.16946

[truncated: 17 more sheets: Fig. S2A, Fig. S2B, Fig. S2C, Fig. S2D, Fig. S2E, Fig. S3, Fig. S4A, Fig. S4B, Fig. S4C, Fig. S4D, Fig. S5A, Fig. S5B, Fig. S5C, Fig. S6, Fig. S7A, Fig. S7B, Fig. S8]
